# Supplementary material for: Identification of miRNAs Responsive to a Defined Period of Iron Deficiency and Resupply in Arabidopsis thaliana
Source: Plants (Basel). 2026 Jan 11;15(2):227. doi: 10.3390/plants15020227 (PMC12845292; doi:10.3390/plants15020227)
Supplement: Supplementary file 1 [file plants-15-00227-s001.zip › Supplementary Table S1.xlsx]

## Sheet: Sheet1
Supplementary Table S1. The predicted IDE1 motifs were identified in the promoter regions upstream of the Fe deficiency-responsive genes FIT1, FRO2, and IRT1 in Arabidopsis thaliana.
ID	Functional Description	IDE motifs	Location of IDE1 sequences
AT2G28160	FIT1, bHLH29 protein	ATCTTGTATGTATCTTG	-1560/-1543
		ATTGAACAGGCTTCTT	-130/-114
AT1G01580	FRO2, Ferric reductase oxidase2	AGGCAGCATGGTCCTTGG	-820/-740
		ATGGAGCATGCAACTAGC	-200/-171
AT4G19690	IRT1, Fe(Ⅱ)transport protein	ATCAAG _TGCTTCACG	-2869/-2854
