# Supplementary material for: Identification of miRNAs Responsive to a Defined Period of Iron Deficiency and Resupply in Arabidopsis thaliana
Source: Plants (Basel). 2026 Jan 11;15(2):227. doi: 10.3390/plants15020227 (PMC12845292; doi:10.3390/plants15020227)
Supplement: Supplementary file 1 [file plants-15-00227-s001.zip › Supplementary Table S2.xlsx]

## Sheet: Sheet1
Supplementary Table S2. Computational prediction and functional annotation of target genes for IDE1-harboring miRNAs​.
miRNA ID	Transcript ID	Gene ID	Symbol	Gene Annoation	Range	Score	GO	KEGG
miR158b	AT1G62860.1	AT1G62860	AT1G62860	PREDICTED: pentatricopeptide repeat-containing protein At1g64100-like [Camelina sativa]	415-435	2	GO:0003677(DNA binding);GO:0005634(nucleus);GO:0005739(mitochondrion);GO:0006351(transcription, DNA-templated);GO:0006355(regulation of transcription, DNA-templated);GO:0043231(intracellular membrane-bounded organelle)
miR158b	AT1G64100.1	AT1G64100	AT1G64100	pentatricopeptide (PPR) repeat-containing protein [Arabidopsis thaliana]	477-497	2.5	GO:0003677(DNA binding);GO:0005634(nucleus);GO:0005739(mitochondrion);GO:0006351(transcription, DNA-templated);GO:0006355(regulation of transcription, DNA-templated);GO:0043231(intracellular membrane-bounded organelle);GO:0003700(DNA binding transcription factor activity);GO:0007275(multicellular organism development)	ko00620(Pyruvate metabolism)
miR158b	AT1G64100.2	AT1G64100	AT1G64100	pentatricopeptide (PPR) repeat-containing protein [Arabidopsis thaliana]	477-497	2.5	GO:0003677(DNA binding);GO:0005634(nucleus);GO:0005739(mitochondrion);GO:0006351(transcription, DNA-templated);GO:0006355(regulation of transcription, DNA-templated);GO:0043231(intracellular membrane-bounded organelle);GO:0003700(DNA binding transcription factor activity);GO:0007275(multicellular organism development)	ko00620(Pyruvate metabolism)
miR158b	AT2G46590.2	AT2G46590	AT2G46590	Dof-type zinc finger DNA-binding family protein [Arabidopsis thaliana]	1053-1073	2.2	GO:0003677(DNA binding);GO:0003700(DNA binding transcription factor activity);GO:0005634(nucleus);GO:0006351(transcription, DNA-templated);GO:0006355(regulation of transcription, DNA-templated);GO:0009409(response to cold);GO:0009416(response to light stimulus);GO:0009845(seed germination);GO:0010030(positive regulation of seed germination);GO:0010161(red light signaling pathway);GO:0010372(posit…
miR158b	AT2G46590.1	AT2G46590	AT2G46590	Dof-type zinc finger DNA-binding family protein [Arabidopsis thaliana]	1494-1514	2.2	GO:0003677(DNA binding);GO:0003700(DNA binding transcription factor activity);GO:0005634(nucleus);GO:0006351(transcription, DNA-templated);GO:0006355(regulation of transcription, DNA-templated);GO:0009409(response to cold);GO:0009416(response to light stimulus);GO:0009845(seed germination);GO:0010030(positive regulation of seed germination);GO:0010161(red light signaling pathway);GO:0010372(posit…
miR167c-5p	AT5G37020.1	AT5G37020	AT5G37020	auxin response factor 8 [Arabidopsis thaliana]	2368-2389	2.5	GO:0003700(DNA binding transcription factor activity);GO:0005515(protein binding);GO:0005634(nucleus);GO:0006351(transcription, DNA-templated);GO:0006355(regulation of transcription, DNA-templated);GO:0009733(response to auxin);GO:0009734(auxin-activated signaling pathway);GO:0009908(flower development);GO:0043565(sequence-specific DNA binding)	ko04075(Plant hormone signal transduction)
miR167c-5p	AT5G37020.2	AT5G37020	AT5G37020	auxin response factor 8 [Arabidopsis thaliana]	2368-2389	2.5	GO:0003700(DNA binding transcription factor activity);GO:0005515(protein binding);GO:0005634(nucleus);GO:0006351(transcription, DNA-templated);GO:0006355(regulation of transcription, DNA-templated);GO:0009733(response to auxin);GO:0009734(auxin-activated signaling pathway);GO:0009908(flower development);GO:0043565(sequence-specific DNA binding)	ko04075(Plant hormone signal transduction)
miR167c-5p	AT5G41300.1	AT5G41300	AT5G41300	Receptor-like protein kinase-related family protein [Arabidopsis thaliana]	828-848	2.5	GO:0003674(molecular_function);GO:0005886(plasma membrane);GO:0008150(biological_process);GO:0031225(anchored component of membrane)
miR167c-5p	AT3G04765.1	AT3G04765	AT3G04765	NA	128-149	2.5	-
miR167c-5p	AT1G30330.1	AT1G30330	AT1G30330	auxin response factor 6 [Arabidopsis thaliana]	3314-3335	2	GO:0003677(DNA binding);GO:0003700(DNA binding transcription factor activity);GO:0005515(protein binding);GO:0005634(nucleus);GO:0006351(transcription, DNA-templated);GO:0006355(regulation of transcription, DNA-templated);GO:0009733(response to auxin);GO:0009734(auxin-activated signaling pathway);GO:0009908(flower development)	ko04075(Plant hormone signal transduction)
miR167c-5p	AT1G30330.2	AT1G30330	AT1G30330	auxin response factor 6 [Arabidopsis thaliana]	3234-3255	2	GO:0003677(DNA binding);GO:0003700(DNA binding transcription factor activity);GO:0005515(protein binding);GO:0005634(nucleus);GO:0006351(transcription, DNA-templated);GO:0006355(regulation of transcription, DNA-templated);GO:0009733(response to auxin);GO:0009734(auxin-activated signaling pathway);GO:0009908(flower development)	ko04075(Plant hormone signal transduction)
miR169b-5p	AT4G21595.1	AT4G21595	AT4G21595	NA	205-225	2.5	-
miR169b-5p	AT1G17590.4	AT1G17590	AT1G17590	nuclear factor Y, subunit A8 [Arabidopsis thaliana]	1505-1525	2	GO:0003677(DNA binding);GO:0003700(DNA binding transcription factor activity);GO:0005515(protein binding);GO:0005634(nucleus);GO:0006351(transcription, DNA-templated);GO:0006355(regulation of transcription, DNA-templated);GO:0016602(CCAAT-binding factor complex)
miR169b-5p	AT1G17590.2	AT1G17590	AT1G17590	nuclear factor Y, subunit A8 [Arabidopsis thaliana]	1199-1219	2	GO:0003677(DNA binding);GO:0003700(DNA binding transcription factor activity);GO:0005515(protein binding);GO:0005634(nucleus);GO:0006351(transcription, DNA-templated);GO:0006355(regulation of transcription, DNA-templated);GO:0016602(CCAAT-binding factor complex)
miR169b-5p	AT1G17590.1	AT1G17590	AT1G17590	nuclear factor Y, subunit A8 [Arabidopsis thaliana]	1232-1252	2	GO:0003677(DNA binding);GO:0003700(DNA binding transcription factor activity);GO:0005515(protein binding);GO:0005634(nucleus);GO:0006351(transcription, DNA-templated);GO:0006355(regulation of transcription, DNA-templated);GO:0016602(CCAAT-binding factor complex)
miR169b-5p	AT1G17590.3	AT1G17590	AT1G17590	nuclear factor Y, subunit A8 [Arabidopsis thaliana]	1610-1630	2	GO:0003677(DNA binding);GO:0003700(DNA binding transcription factor activity);GO:0005515(protein binding);GO:0005634(nucleus);GO:0006351(transcription, DNA-templated);GO:0006355(regulation of transcription, DNA-templated);GO:0016602(CCAAT-binding factor complex)
miR169b-5p	AT1G72830.3	AT1G72830	AT1G72830	nuclear factor Y, subunit A3 [Arabidopsis thaliana]	1413-1433	2.5	GO:0003677(DNA binding);GO:0003700(DNA binding transcription factor activity);GO:0005634(nucleus);GO:0006351(transcription, DNA-templated);GO:0006355(regulation of transcription, DNA-templated);GO:0016602(CCAAT-binding factor complex)
miR169b-5p	AT1G72830.1	AT1G72830	AT1G72830	nuclear factor Y, subunit A3 [Arabidopsis thaliana]	1489-1509	2.5	GO:0003677(DNA binding);GO:0003700(DNA binding transcription factor activity);GO:0005634(nucleus);GO:0006351(transcription, DNA-templated);GO:0006355(regulation of transcription, DNA-templated);GO:0016602(CCAAT-binding factor complex)
miR169b-5p	AT1G72830.2	AT1G72830	AT1G72830	nuclear factor Y, subunit A3 [Arabidopsis thaliana]	1492-1512	2.5	GO:0003677(DNA binding);GO:0003700(DNA binding transcription factor activity);GO:0005634(nucleus);GO:0006351(transcription, DNA-templated);GO:0006355(regulation of transcription, DNA-templated);GO:0016602(CCAAT-binding factor complex)
miR169b-5p	AT5G39635.1	AT5G39635	AT5G39635	NA	306-326	2	-
miR169b-5p	AT5G42120.1	AT5G42120	AT5G42120	Concanavalin A-like lectin protein kinase family protein [Arabidopsis thaliana]	1052-1072	2.2	GO:0002229(defense response to oomycetes);GO:0004674(protein serine/threonine kinase activity);GO:0005524(ATP binding);GO:0005886(plasma membrane);GO:0006468(protein phosphorylation);GO:0016021(integral component of membrane);GO:0016301(kinase activity);GO:0030246(carbohydrate binding);GO:0042742(defense response to bacterium)
miR169b-5p	AT4G34310.1	AT4G34310	AT4G34310	alpha/beta-Hydrolases superfamily protein [Arabidopsis thaliana]	872-892	2.2	GO:0030198(extracellular matrix organization)
miR169b-5p	AT4G34310.2	AT4G34310	AT4G34310	alpha/beta-Hydrolases superfamily protein [Arabidopsis thaliana]	872-892	2.2	GO:0030198(extracellular matrix organization)
miR169b-5p	AT3G05690.1	AT3G05690	AT3G05690	nuclear factor Y, subunit A2 [Arabidopsis thaliana]	1183-1203	2.5	GO:0003677(DNA binding);GO:0003700(DNA binding transcription factor activity);GO:0005634(nucleus);GO:0006351(transcription, DNA-templated);GO:0006355(regulation of transcription, DNA-templated);GO:0009567(double fertilization forming a zygote and endosperm);GO:0016602(CCAAT-binding factor complex)
miR169b-5p	AT5G06510.1	AT5G06510	AT5G06510	nuclear factor Y, subunit A10 [Arabidopsis thaliana]	1067-1087	2.5	GO:0003677(DNA binding);GO:0003700(DNA binding transcription factor activity);GO:0005634(nucleus);GO:0006351(transcription, DNA-templated);GO:0006355(regulation of transcription, DNA-templated);GO:0016602(CCAAT-binding factor complex)
miR169b-5p	AT5G06510.3	AT5G06510	AT5G06510	nuclear factor Y, subunit A10 [Arabidopsis thaliana]	1228-1248	2.5	GO:0003677(DNA binding);GO:0003700(DNA binding transcription factor activity);GO:0005634(nucleus);GO:0006351(transcription, DNA-templated);GO:0006355(regulation of transcription, DNA-templated);GO:0016602(CCAAT-binding factor complex)
miR169b-5p	AT5G06510.2	AT5G06510	AT5G06510	nuclear factor Y, subunit A10 [Arabidopsis thaliana]	1305-1325	2.5	GO:0003677(DNA binding);GO:0003700(DNA binding transcription factor activity);GO:0005634(nucleus);GO:0006351(transcription, DNA-templated);GO:0006355(regulation of transcription, DNA-templated);GO:0016602(CCAAT-binding factor complex)
miR169b-5p	AT3G13405.1	AT3G13405	AT3G13405	NA	171-191	1.8	-
miR169b-5p	AT5G12840.2	AT5G12840	AT5G12840	nuclear factor Y, subunit A1 [Arabidopsis thaliana]	1212-1232	2	GO:0003677(DNA binding);GO:0003700(DNA binding transcription factor activity);GO:0005634(nucleus);GO:0006351(transcription, DNA-templated);GO:0006355(regulation of transcription, DNA-templated);GO:0009793(embryo development ending in seed dormancy);GO:0010262(somatic embryogenesis);GO:0016602(CCAAT-binding factor complex);GO:0048316(seed development);GO:0048510(regulation of timing of transition …
miR169b-5p	AT5G12840.4	AT5G12840	AT5G12840	nuclear factor Y, subunit A1 [Arabidopsis thaliana]	1119-1139	2	GO:0003677(DNA binding);GO:0003700(DNA binding transcription factor activity);GO:0005634(nucleus);GO:0006351(transcription, DNA-templated);GO:0006355(regulation of transcription, DNA-templated);GO:0009793(embryo development ending in seed dormancy);GO:0010262(somatic embryogenesis);GO:0016602(CCAAT-binding factor complex);GO:0048316(seed development);GO:0048510(regulation of timing of transition …
miR169b-5p	AT5G12840.1	AT5G12840	AT5G12840	nuclear factor Y, subunit A1 [Arabidopsis thaliana]	1037-1057	2	GO:0003677(DNA binding);GO:0003700(DNA binding transcription factor activity);GO:0005634(nucleus);GO:0006351(transcription, DNA-templated);GO:0006355(regulation of transcription, DNA-templated);GO:0009793(embryo development ending in seed dormancy);GO:0010262(somatic embryogenesis);GO:0016602(CCAAT-binding factor complex);GO:0048316(seed development);GO:0048510(regulation of timing of transition …
miR169b-5p	AT5G12840.3	AT5G12840	AT5G12840	nuclear factor Y, subunit A1 [Arabidopsis thaliana]	1219-1239	2	GO:0003677(DNA binding);GO:0003700(DNA binding transcription factor activity);GO:0005634(nucleus);GO:0006351(transcription, DNA-templated);GO:0006355(regulation of transcription, DNA-templated);GO:0009793(embryo development ending in seed dormancy);GO:0010262(somatic embryogenesis);GO:0016602(CCAAT-binding factor complex);GO:0048316(seed development);GO:0048510(regulation of timing of transition …
miR169b-5p	AT2G17930.1	AT2G17930	AT2G17930	Phosphatidylinositol 3- and 4-kinase family protein with FAT domain-containing protein [Arabidopsis thaliana]	7351-7371	2.5	GO:0005634(nucleus);GO:0006281(DNA repair);GO:0016301(kinase activity)
miR169b-5p	AT3G20910.1	AT3G20910	AT3G20910	nuclear factor Y, subunit A9 [Arabidopsis thaliana]	1035-1055	2.5	GO:0003677(DNA binding);GO:0003700(DNA binding transcription factor activity);GO:0005515(protein binding);GO:0005634(nucleus);GO:0006351(transcription, DNA-templated);GO:0006355(regulation of transcription, DNA-templated);GO:0009555(pollen development);GO:0009793(embryo development ending in seed dormancy);GO:0010262(somatic embryogenesis);GO:0016602(CCAAT-binding factor complex);GO:0045892(negat…
miR169b-5p	AT1G53683.1	AT1G53683	AT1G53683	NA	95-115	2.5	-
miR169b-5p	AT1G54160.1	AT1G54160	AT1G54160	nuclear factor Y, subunit A5 [Arabidopsis thaliana]	1284-1304	2	GO:0003677(DNA binding);GO:0003700(DNA binding transcription factor activity);GO:0005634(nucleus);GO:0006351(transcription, DNA-templated);GO:0006355(regulation of transcription, DNA-templated);GO:0009414(response to water deprivation);GO:0009738(abscisic acid-activated signaling pathway);GO:0009785(blue light signaling pathway);GO:0009793(embryo development ending in seed dormancy);GO:0010262(so…
miR171c-5p	AT1G62035.1	AT1G62035	AT1G62035	NA	88-108	2	-
miR171c-5p	AT4G21990.1	AT4G21990	AT4G21990	APS reductase 3 [Arabidopsis thaliana]	236-256	2	GO:0000103(sulfate assimilation);GO:0004604(phosphoadenylyl-sulfate reductase (thioredoxin) activity);GO:0009507(chloroplast);GO:0009973(adenylyl-sulfate reductase activity);GO:0016671(oxidoreductase activity, acting on a sulfur group of donors, disulfide as acceptor);GO:0019344(cysteine biosynthetic process);GO:0019419(sulfate reduction);GO:0033741(adenylyl-sulfate reductase (glutathione) activi…	ko00920(Sulfur metabolism)
miR171c-5p	AT4G21990.2	AT4G21990	AT4G21990	APS reductase 3 [Arabidopsis thaliana]	229-249	2	GO:0000103(sulfate assimilation);GO:0004604(phosphoadenylyl-sulfate reductase (thioredoxin) activity);GO:0009507(chloroplast);GO:0009973(adenylyl-sulfate reductase activity);GO:0016671(oxidoreductase activity, acting on a sulfur group of donors, disulfide as acceptor);GO:0019344(cysteine biosynthetic process);GO:0019419(sulfate reduction);GO:0033741(adenylyl-sulfate reductase (glutathione) activi…	ko00920(Sulfur metabolism)
miR171c-5p	AT1G11735.1	AT1G11735	AT1G11735	NA	76-96	2	-
miR171c-5p	AT3G51375.1	AT3G51375	AT3G51375	NA	73-92	1.8	-
miR319c	AT2G26950.1	AT2G26950	AT2G26950	myb domain protein 104 [Arabidopsis thaliana]	827-847	1.8	GO:0000981(RNA polymerase II transcription factor activity, sequence-specific DNA binding);GO:0001135(transcription factor activity, RNA polymerase II transcription factor recruiting);GO:0003677(DNA binding);GO:0003700(DNA binding transcription factor activity);GO:0005634(nucleus);GO:0006351(transcription, DNA-templated);GO:0006355(regulation of transcription, DNA-templated);GO:0006357(regulation…
miR319c	AT5G28335.1	AT5G28335.1	AT5G28335.1	putative retroelement pol polyprotein [Arabidopsis thaliana]	3572-3592	2	GO:0000719(photoreactive repair);GO:0003904(deoxyribodipyrimidine photo-lyase activity)	ko00600(Sphingolipid metabolism)
miR319c	AT4G22415.1	AT4G22415.1	AT4G22415.1	putative retroelement pol polyprotein [Arabidopsis thaliana]	3333-3353	2	GO:0003723(RNA binding);GO:0003964(RNA-directed DNA polymerase activity);GO:0005737(cytoplasm);GO:0006278(RNA-dependent DNA biosynthetic process);GO:0015074(DNA integration)
miR319c	AT3G33084.1	AT3G33084.1	AT3G33084.1	putative retroelement pol polyprotein [Arabidopsis thaliana]	3614-3634	2	GO:0000719(photoreactive repair);GO:0003904(deoxyribodipyrimidine photo-lyase activity)
miR319c	AT3G33076.1	AT3G33076.1	AT3G33076.1	putative retroelement pol polyprotein [Arabidopsis thaliana]	3306-3326	2	GO:0000719(photoreactive repair);GO:0003904(deoxyribodipyrimidine photo-lyase activity)
miR319c	AT3G43675.1	AT3G43675.1	AT3G43675.1	putative retroelement pol polyprotein [Arabidopsis thaliana]	2245-2265	2.5	GO:0000719(photoreactive repair);GO:0003904(deoxyribodipyrimidine photo-lyase activity)
miR319c	AT3G61740.1	AT3G61740	AT3G61740	SET domain protein 14 [Arabidopsis thaliana]	3480-3499	2.5	GO:0003677(DNA binding);GO:0005515(protein binding);GO:0005634(nucleus);GO:0006355(regulation of transcription, DNA-templated);GO:0018024(histone-lysine N-methyltransferase activity);GO:0046872(metal ion binding);GO:0051571(positive regulation of histone H3-K4 methylation)
miR319c	AT3G61740.2	AT3G61740	AT3G61740	SET domain protein 14 [Arabidopsis thaliana]	3372-3391	2.5	GO:0003677(DNA binding);GO:0005515(protein binding);GO:0005634(nucleus);GO:0006355(regulation of transcription, DNA-templated);GO:0018024(histone-lysine N-methyltransferase activity);GO:0046872(metal ion binding);GO:0051571(positive regulation of histone H3-K4 methylation)
miR319c	AT1G35870.1	AT1G35870.1	AT1G35870.1	putative retroelement pol polyprotein [Arabidopsis thaliana]	2921-2941	2.5	GO:0003723(RNA binding);GO:0003964(RNA-directed DNA polymerase activity);GO:0005737(cytoplasm);GO:0006278(RNA-dependent DNA biosynthetic process);GO:0015074(DNA integration)
miR319c	AT5G55020.1	AT5G55020	AT5G55020	myb domain protein 120 [Arabidopsis thaliana]	1169-1189	2.5	GO:0000981(RNA polymerase II transcription factor activity, sequence-specific DNA binding);GO:0001135(transcription factor activity, RNA polymerase II transcription factor recruiting);GO:0003677(DNA binding);GO:0003700(DNA binding transcription factor activity);GO:0005634(nucleus);GO:0006351(transcription, DNA-templated);GO:0006357(regulation of transcription by RNA polymerase II);GO:0009860(poll…
miR319c	AT5G06100.3	AT5G06100	AT5G06100	myb domain protein 33 [Arabidopsis thaliana]	1249-1269	2	GO:0000981(RNA polymerase II transcription factor activity, sequence-specific DNA binding);GO:0001135(transcription factor activity, RNA polymerase II transcription factor recruiting);GO:0003677(DNA binding);GO:0003700(DNA binding transcription factor activity);GO:0005634(nucleus);GO:0006351(transcription, DNA-templated);GO:0006355(regulation of transcription, DNA-templated);GO:0006357(regulation…
miR319c	AT5G06100.1	AT5G06100	AT5G06100	myb domain protein 33 [Arabidopsis thaliana]	1161-1181	2	GO:0000981(RNA polymerase II transcription factor activity, sequence-specific DNA binding);GO:0001135(transcription factor activity, RNA polymerase II transcription factor recruiting);GO:0003677(DNA binding);GO:0003700(DNA binding transcription factor activity);GO:0005634(nucleus);GO:0006351(transcription, DNA-templated);GO:0006355(regulation of transcription, DNA-templated);GO:0006357(regulation…
miR319c	AT3G11440.1	AT3G11440	AT3G11440	myb domain protein 65 [Arabidopsis thaliana]	1155-1175	2	GO:0000981(RNA polymerase II transcription factor activity, sequence-specific DNA binding);GO:0001135(transcription factor activity, RNA polymerase II transcription factor recruiting);GO:0003677(DNA binding);GO:0003700(DNA binding transcription factor activity);GO:0005634(nucleus);GO:0006351(transcription, DNA-templated);GO:0006355(regulation of transcription, DNA-templated);GO:0006357(regulation…
miR319c	AT5G06100.2	AT5G06100	AT5G06100	myb domain protein 33 [Arabidopsis thaliana]	1161-1181	2	GO:0000981(RNA polymerase II transcription factor activity, sequence-specific DNA binding);GO:0001135(transcription factor activity, RNA polymerase II transcription factor recruiting);GO:0003677(DNA binding);GO:0003700(DNA binding transcription factor activity);GO:0005634(nucleus);GO:0006351(transcription, DNA-templated);GO:0006355(regulation of transcription, DNA-templated);GO:0006357(regulation…
miR390a-3p	AT2G38325.1	AT2G38325	AT2G38325	NA	16-36	2	-
miR390a-3p	AT2G05170.1	AT2G05170	AT2G05170	vacuolar protein sorting 11 [Arabidopsis thaliana]	691-711	2.5	GO:0005215(transporter activity);GO:0005634(nucleus);GO:0005768(endosome);GO:0006886(intracellular protein transport);GO:0006904(vesicle docking involved in exocytosis);GO:0007032(endosome organization);GO:0007033(vacuole organization);GO:0007040(lysosome organization);GO:0009705(plant-type vacuole membrane);GO:0030674(protein binding, bridging);GO:0030897(HOPS complex);GO:0031902(late endosome m…
miR390a-3p	AT5G58465.1	AT5G58465	AT5G58465	CHX25 [Arabidopsis thaliana]	13-33	2	-
miR394a	AT1G01320.2	AT1G01320	AT1G01320	Tetratricopeptide repeat (TPR)-like superfamily protein [Arabidopsis thaliana]	668-687	2.5	GO:0005634(nucleus);GO:0005737(cytoplasm);GO:0005829(cytosol)
miR394a	AT1G01320.1	AT1G01320	AT1G01320	Tetratricopeptide repeat (TPR)-like superfamily protein [Arabidopsis thaliana]	661-680	2.5	GO:0005634(nucleus);GO:0005737(cytoplasm);GO:0005829(cytosol)
miR394a	AT5G20580.2	AT5G20580	AT5G20580	TMEM192 family protein [Arabidopsis thaliana]	1184-1203	2.5	GO:0003674(molecular_function);GO:0005634(nucleus);GO:0008150(biological_process)
miR394a	AT5G20580.1	AT5G20580	AT5G20580	TMEM192 family protein [Arabidopsis thaliana]	1184-1203	2.5	GO:0003674(molecular_function);GO:0005634(nucleus);GO:0008150(biological_process)
miR394a	AT3G29660.1	AT3G29660.1	AT3G29660.1	uncharacterized protein At4g04775-like [Arabidopsis lyrata subsp. lyrata]	656-674	2.5	GO:0046686(response to cadmium ion)
miR394a	AT4G20430.2	AT4G20430	AT4G20430	Subtilase family protein [Arabidopsis thaliana]	1779-1798	2	GO:0005576(extracellular region);GO:0006508(proteolysis)
miR394a	AT4G20430.1	AT4G20430	AT4G20430	Subtilase family protein [Arabidopsis thaliana]	1859-1878	2	GO:0005576(extracellular region);GO:0006508(proteolysis)
miR394a	AT4G24860.1	AT4G24860	AT4G24860	P-loop containing nucleoside triphosphate hydrolases superfamily protein [Arabidopsis thaliana]	2763-2782	2.2	GO:0005737(cytoplasm);GO:0016887(ATPase activity)	ko03013(RNA transport)
miR394a	AT1G76135.1	AT1G76135	AT1G76135	NA	88-107	2.5	-
miR394a	AT1G27340.1	AT1G27340	AT1G27340	Galactose oxidase/kelch repeat superfamily protein [Arabidopsis thaliana]	1373-1392	1	GO:0003674(molecular_function);GO:0004842(ubiquitin-protein transferase activity);GO:0005634(nucleus);GO:0010305(leaf vascular tissue pattern formation);GO:0010928(regulation of auxin mediated signaling pathway);GO:0031146(SCF-dependent proteasomal ubiquitin-dependent protein catabolic process);GO:0060776(simple leaf morphogenesis)
miR394a	AT1G40104.1	AT1G40104	AT1G40104	hypothetical protein AT1G40104 [Arabidopsis thaliana]	746-766	2.5	GO:0003674(molecular_function);GO:0005739(mitochondrion);GO:0008150(biological_process)
miR396b-5p	AT1G01520.1	AT1G01520	AT1G01520	Homeodomain-like superfamily protein [Arabidopsis thaliana]	628-649	2.5	GO:0003677(DNA binding);GO:0003700(DNA binding transcription factor activity);GO:0005634(nucleus);GO:0006351(transcription, DNA-templated);GO:0006355(regulation of transcription, DNA-templated);GO:0009651(response to salt stress)	ko04712(Circadian rhythm - plant)
miR396b-5p	AT1G58020.1	AT1G58020.1	AT1G58020.1	uncharacterized protein LOC106384431 [Brassica napus]	217-236	1.5	GO:0005634(nucleus);GO:0008150(biological_process)
miR396b-5p	AT1G05030.1	AT1G05030	AT1G05030	Major facilitator superfamily protein [Arabidopsis thaliana]	889-908	2	GO:0005351(carbohydrate:proton symporter activity);GO:0005886(plasma membrane);GO:0008643(carbohydrate transport);GO:0015144(carbohydrate transmembrane transporter activity);GO:0016020(membrane);GO:0016021(integral component of membrane);GO:0022857(transmembrane transporter activity);GO:0031969(chloroplast membrane);GO:0055085(transmembrane transport)
miR396b-5p	AT5G24660.1	AT5G24660	AT5G24660	response to low sulfur 2 [Arabidopsis thaliana]	148-168	2.5	GO:0002229(defense response to oomycetes);GO:0003674(molecular_function);GO:0005634(nucleus);GO:0009651(response to salt stress);GO:0009658(chloroplast organization);GO:0010438(cellular response to sulfur starvation);GO:0031347(regulation of defense response);GO:0042742(defense response to bacterium);GO:0045893(positive regulation of transcription, DNA-templated);GO:0047484(regulation of response…
miR396b-5p	AT2G34530.1	AT2G34530	AT2G34530	transmembrane protein [Arabidopsis thaliana]	773-793	1.8	GO:0003674(molecular_function);GO:0008150(biological_process)
miR396b-5p	AT2G34530.2	AT2G34530	AT2G34530	transmembrane protein [Arabidopsis thaliana]	773-793	1.8	GO:0003674(molecular_function);GO:0008150(biological_process)
miR396b-5p	AT2G35040.1	AT2G35040	AT2G35040	AICARFT/IMPCHase bienzyme family protein [Arabidopsis thaliana]	1591-1612	2.5	GO:0003937(IMP cyclohydrolase activity);GO:0004643(phosphoribosylaminoimidazolecarboxamide formyltransferase activity);GO:0006164(purine nucleotide biosynthetic process);GO:0009409(response to cold);GO:0009507(chloroplast);GO:0009536(plastid);GO:0009570(chloroplast stroma);GO:0010319(stromule)	ko00230(Purine metabolism);ko00670(One carbon pool by folate)
miR396b-5p	AT2G35040.2	AT2G35040	AT2G35040	AICARFT/IMPCHase bienzyme family protein [Arabidopsis thaliana]	1651-1672	2.5	GO:0003937(IMP cyclohydrolase activity);GO:0004643(phosphoribosylaminoimidazolecarboxamide formyltransferase activity);GO:0006164(purine nucleotide biosynthetic process);GO:0009409(response to cold);GO:0009507(chloroplast);GO:0009536(plastid);GO:0009570(chloroplast stroma);GO:0010319(stromule)	ko00230(Purine metabolism);ko00670(One carbon pool by folate)
miR396b-5p	AT2G35930.1	AT2G35930	AT2G35930	plant U-box 23 [Arabidopsis thaliana]	1248-1269	2.5	GO:0002679(respiratory burst involved in defense response);GO:0004842(ubiquitin-protein transferase activity);GO:0005737(cytoplasm);GO:0005829(cytosol);GO:0006952(defense response);GO:0009414(response to water deprivation);GO:0010200(response to chitin);GO:0016567(protein ubiquitination);GO:0051865(protein autoubiquitination)
miR396b-5p	AT5G35407.1	AT5G35407	AT5G35407	NA	105-125	1	-
miR396b-5p	AT4G27595.1	AT4G27595	AT4G27595	RecName: Full=WEB family protein At4g27595, chloroplastic; Flags: Precursor	1540-1560	2.2	GO:0003674(molecular_function);GO:0005634(nucleus);GO:0005875(microtubule associated complex)
miR396b-5p	AT1G75295.1	AT1G75295	AT1G75295	NmrA-like negative transcriptional regulator family protein [Arabidopsis thaliana]	1143-1163	2.5	GO:0005737(cytoplasm);GO:0016651(oxidoreductase activity, acting on NAD(P)H);GO:0055114(oxidation-reduction process)
miR396b-5p	AT1G75295.3	AT1G75295	AT1G75295	NmrA-like negative transcriptional regulator family protein [Arabidopsis thaliana]	1082-1102	2.5	GO:0005737(cytoplasm);GO:0016651(oxidoreductase activity, acting on NAD(P)H);GO:0055114(oxidation-reduction process)
miR396b-5p	AT5G41100.1	AT5G41100	AT5G41100	hydroxyproline-rich glycoprotein family protein [Arabidopsis thaliana]	454-475	2.5	GO:0003674(molecular_function);GO:0005737(cytoplasm);GO:0005886(plasma membrane);GO:0008150(biological_process)
miR396b-5p	AT5G41100.2	AT5G41100	AT5G41100	hydroxyproline-rich glycoprotein family protein [Arabidopsis thaliana]	454-475	2.5	GO:0003674(molecular_function);GO:0005737(cytoplasm);GO:0005886(plasma membrane);GO:0008150(biological_process)
miR396b-5p	AT3G49700.1	AT3G49700	AT3G49700	1-aminocyclopropane-1-carboxylate synthase 9 [Arabidopsis thaliana]	269-288	2.5	GO:0005515(protein binding);GO:0005737(cytoplasm);GO:0006417(regulation of translation);GO:0009693(ethylene biosynthetic process);GO:0009835(fruit ripening);GO:0016847(1-aminocyclopropane-1-carboxylate synthase activity);GO:0030170(pyridoxal phosphate binding);GO:0071281(cellular response to iron ion)	ko00270(Cysteine and methionine metabolism)
miR396b-5p	AT5G43060.1	AT5G43060	AT5G43060	Granulin repeat cysteine protease family protein [Arabidopsis thaliana]	508-528	1.5	GO:0004197(cysteine-type endopeptidase activity);GO:0005515(protein binding);GO:0005576(extracellular region);GO:0005615(extracellular space);GO:0005764(lysosome);GO:0005773(vacuole);GO:0005783(endoplasmic reticulum);GO:0005829(cytosol);GO:0008234(cysteine-type peptidase activity);GO:0009651(response to salt stress);GO:0051603(proteolysis involved in cellular protein catabolic process)	ko04145(Phagosome)
miR396b-5p	AT1G23600.1	AT1G23600	AT1G23600	OBP32pep protein, putative (Domain of unknown function DUF220) [Arabidopsis thaliana]	530-550	2.5	GO:0003674(molecular_function);GO:0005634(nucleus);GO:0008150(biological_process)
miR396b-5p	AT1G23600.2	AT1G23600	AT1G23600	OBP32pep protein, putative (Domain of unknown function DUF220) [Arabidopsis thaliana]	392-412	2.5	GO:0003674(molecular_function);GO:0005634(nucleus);GO:0008150(biological_process)
miR396b-5p	AT1G23880.1	AT1G23880	AT1G23880	NHL domain-containing protein [Arabidopsis thaliana]	1734-1753	2.5	GO:0003674(molecular_function);GO:0005576(extracellular region);GO:0008150(biological_process);GO:0009506(plasmodesma);GO:0016021(integral component of membrane)
miR396b-5p	AT3G53160.1	AT3G53160	AT3G53160	UDP-glucosyl transferase 73C7 [Arabidopsis thaliana]	336-355	2.5	GO:0008152(metabolic process);GO:0008194(UDP-glycosyltransferase activity);GO:0016757(transferase activity, transferring glycosyl groups);GO:0043231(intracellular membrane-bounded organelle);GO:0051707(response to other organism);GO:0080043(quercetin 3-O-glucosyltransferase activity);GO:0080044(quercetin 7-O-glucosyltransferase activity)
miR396b-5p	AT1G80060.1	AT1G80060	AT1G80060	Ubiquitin-like superfamily protein [Arabidopsis thaliana]	293-313	2.2	GO:0003674(molecular_function);GO:0005634(nucleus)
miR396b-5p	AT3G01790.2	AT3G01790	AT3G01790	Ribosomal protein L13 family protein [Arabidopsis thaliana]	122-142	2.5	GO:0003735(structural constituent of ribosome);GO:0005840(ribosome);GO:0006412(translation);GO:0009507(chloroplast);GO:0015934(large ribosomal subunit)	ko03010(Ribosome)
miR396b-5p	AT3G01790.1	AT3G01790	AT3G01790	Ribosomal protein L13 family protein [Arabidopsis thaliana]	135-155	2.5	GO:0003735(structural constituent of ribosome);GO:0005840(ribosome);GO:0006412(translation);GO:0009507(chloroplast);GO:0015934(large ribosomal subunit)	ko03010(Ribosome)
miR396b-5p	AT2G04270.1	AT2G04270	AT2G04270	RNAse E/G-like protein [Arabidopsis thaliana]	2713-2733	2.5	GO:0004540(ribonuclease activity);GO:0005737(cytoplasm);GO:0006364(rRNA processing)
miR396b-5p	AT2G04270.2	AT2G04270	AT2G04270	RNAse E/G-like protein [Arabidopsis thaliana]	2558-2578	2.5	GO:0004540(ribonuclease activity);GO:0005737(cytoplasm);GO:0006364(rRNA processing)
miR396b-5p	AT2G04270.5	AT2G04270	AT2G04270	RNAse E/G-like protein [Arabidopsis thaliana]	2500-2520	2.5	GO:0004540(ribonuclease activity);GO:0005737(cytoplasm);GO:0006364(rRNA processing)
miR396b-5p	AT2G04270.3	AT2G04270	AT2G04270	RNAse E/G-like protein [Arabidopsis thaliana]	1901-1921	2.5	GO:0004540(ribonuclease activity);GO:0005737(cytoplasm);GO:0006364(rRNA processing)
miR396b-5p	AT2G04270.4	AT2G04270	AT2G04270	RNAse E/G-like protein [Arabidopsis thaliana]	1901-1921	2.5	GO:0004540(ribonuclease activity);GO:0005737(cytoplasm);GO:0006364(rRNA processing)
miR396b-5p	AT5G01370.1	AT5G01370	AT5G01370	ALC-interacting protein 1 [Arabidopsis thaliana]	625-645	1.8	GO:0005515(protein binding);GO:0005634(nucleus);GO:0010047(fruit dehiscence)
miR396b-5p	AT2G10606.1	AT2G10606	AT2G10606	NA	121-141	2.2	-
miR396b-5p	AT5G57590.1	AT5G57590	AT5G57590	adenosylmethionine-8-amino-7-oxononanoate transaminase [Arabidopsis thaliana]	2285-2305	2	GO:0000287(magnesium ion binding);GO:0004015(adenosylmethionine-8-amino-7-oxononanoate transaminase activity);GO:0004141(dethiobiotin synthase activity);GO:0005524(ATP binding);GO:0005739(mitochondrion);GO:0009102(biotin biosynthetic process);GO:0030170(pyridoxal phosphate binding)	ko00780(Biotin metabolism)
miR396b-5p	AT5G58980.1	AT5G58980	AT5G58980	Neutral/alkaline non-lysosomal ceramidase [Arabidopsis thaliana]	1271-1291	2.5	GO:0005576(extracellular region);GO:0017040(N-acylsphingosine amidohydrolase activity)	ko00600(Sphingolipid metabolism)
miR396b-5p	AT3G14110.1	AT3G14110	AT3G14110	unnamed protein product [Arabidopsis thaliana]	729-749	2.2	-
miR396b-5p	AT3G14110.2	AT3G14110	AT3G14110	unnamed protein product [Arabidopsis thaliana]	860-880	2.2	-
miR396b-5p	AT3G14110.3	AT3G14110	AT3G14110	unnamed protein product [Arabidopsis thaliana]	763-783	2.2	-
miR396b-5p	AT5G61440.1	AT5G61440	AT5G61440	atypical CYS HIS rich thioredoxin 5 [Arabidopsis thaliana]	708-728	2.5	GO:0009507(chloroplast);GO:0045454(cell redox homeostasis);GO:0055114(oxidation-reduction process)
miR396b-5p	AT3G16890.1	AT3G16890	AT3G16890	pentatricopeptide (PPR) domain protein 40 [Arabidopsis thaliana]	1738-1758	2.5	GO:0003723(RNA binding);GO:0004519(endonuclease activity);GO:0004601(peroxidase activity);GO:0005739(mitochondrion);GO:0006979(response to oxidative stress);GO:0009451(RNA modification);GO:0009651(response to salt stress);GO:0009737(response to abscisic acid);GO:0020037(heme binding);GO:0042744(hydrogen peroxide catabolic process);GO:0042775(mitochondrial ATP synthesis coupled electron transport)…
miR396b-5p	AT3G19040.1	AT3G19040	AT3G19040	histone acetyltransferase of the TAFII250 family 2 [Arabidopsis thaliana]	1433-1453	2.5	GO:0003677(DNA binding);GO:0003712(transcription cofactor activity);GO:0004402(histone acetyltransferase activity);GO:0005634(nucleus);GO:0005669(transcription factor TFIID complex);GO:0009416(response to light stimulus);GO:0016020(membrane);GO:0016573(histone acetylation);GO:0016740(transferase activity);GO:0017025(TBP-class protein binding);GO:0043565(sequence-specific DNA binding);GO:0045944(p…	ko03022(Basal transcription factors)
miR396b-5p	AT3G19400.2	AT3G19400	AT3G19400	Cysteine proteinases superfamily protein [Arabidopsis thaliana]	479-499	2	GO:0005576(extracellular region);GO:0005829(cytosol);GO:0006508(proteolysis);GO:0008234(cysteine-type peptidase activity)	ko04145(Phagosome)
miR396b-5p	AT3G19400.1	AT3G19400	AT3G19400	Cysteine proteinases superfamily protein [Arabidopsis thaliana]	479-499	2	GO:0005576(extracellular region);GO:0005829(cytosol);GO:0006508(proteolysis);GO:0008234(cysteine-type peptidase activity)	ko04145(Phagosome)
miR396b-5p	AT1G53910.2	AT1G53910	AT1G53910	related to AP2 12 [Arabidopsis thaliana]	586-607	2.5	GO:0001666(response to hypoxia);GO:0003677(DNA binding);GO:0003700(DNA binding transcription factor activity);GO:0005515(protein binding);GO:0005634(nucleus);GO:0005886(plasma membrane);GO:0006351(transcription, DNA-templated);GO:0006355(regulation of transcription, DNA-templated);GO:0009873(ethylene-activated signaling pathway);GO:0043565(sequence-specific DNA binding);GO:0070483(detection of hy…
miR396b-5p	AT1G53910.1	AT1G53910	AT1G53910	related to AP2 12 [Arabidopsis thaliana]	586-607	2.5	GO:0001666(response to hypoxia);GO:0003677(DNA binding);GO:0003700(DNA binding transcription factor activity);GO:0005515(protein binding);GO:0005634(nucleus);GO:0005886(plasma membrane);GO:0006351(transcription, DNA-templated);GO:0006355(regulation of transcription, DNA-templated);GO:0009873(ethylene-activated signaling pathway);GO:0043565(sequence-specific DNA binding);GO:0070483(detection of hy…
miR396b-5p	AT1G53910.3	AT1G53910	AT1G53910	related to AP2 12 [Arabidopsis thaliana]	580-601	2.5	GO:0001666(response to hypoxia);GO:0003677(DNA binding);GO:0003700(DNA binding transcription factor activity);GO:0005515(protein binding);GO:0005634(nucleus);GO:0005886(plasma membrane);GO:0006351(transcription, DNA-templated);GO:0006355(regulation of transcription, DNA-templated);GO:0009873(ethylene-activated signaling pathway);GO:0043565(sequence-specific DNA binding);GO:0070483(detection of hy…
miR396b-3p	AT1G58060.1	AT1G58060	AT1G58060	RNA helicase family protein [Arabidopsis thaliana]	3481-3501	2.5	GO:0003676(nucleic acid binding);GO:0004386(helicase activity);GO:0005524(ATP binding)
miR396b-3p	AT5G35407.1	AT5G35407	AT5G35407	NA	9-29	1.2	-
miR396b-3p	AT3G54280.1	AT3G54280	AT3G54280	ROOT GROWTH DEFECTIVE 3 [Arabidopsis thaliana]	1032-1051	2.5	GO:0005524(ATP binding)
miR396b-3p	AT3G54280.2	AT3G54280	AT3G54280	ROOT GROWTH DEFECTIVE 3 [Arabidopsis thaliana]	1125-1144	2.5	GO:0005524(ATP binding)
miR396b-3p	AT2G03240.1	AT2G03240	AT2G03240	EXS (ERD1/XPR1/SYG1) family protein [Arabidopsis thaliana]	1261-1281	2.5	GO:0005768(endosome);GO:0005794(Golgi apparatus);GO:0005802(trans-Golgi network);GO:0005886(plasma membrane);GO:0006817(phosphate ion transport);GO:0016021(integral component of membrane)
miR396b-3p	AT2G03250.1	AT2G03250	AT2G03250	RecName: Full=Phosphate transporter PHO1 homolog 6; AltName: Full=Protein PHO1 homolog 6; Short=AtPHO1;H6	1066-1086	2	GO:0005886(plasma membrane);GO:0006817(phosphate ion transport);GO:0016021(integral component of membrane)
miR396b-3p	AT2G10606.1	AT2G10606	AT2G10606	NA	8-29	1.8	-
MIR401	AT1G58290.1	AT1G58290	AT1G58290	Glutamyl-tRNA reductase family protein [Arabidopsis thaliana]	1726-1750	2	GO:0005515(protein binding);GO:0006779(porphyrin-containing compound biosynthetic process);GO:0006782(protoporphyrinogen IX biosynthetic process);GO:0006783(heme biosynthetic process);GO:0008883(glutamyl-tRNA reductase activity);GO:0009416(response to light stimulus);GO:0009507(chloroplast);GO:0015995(chlorophyll biosynthetic process);GO:0031969(chloroplast membrane);GO:0050661(NADP binding);GO:0…	ko00860(Porphyrin and chlorophyll metabolism)
MIR401	AT5G28076.1	AT5G28076.1	AT5G28076.1	putative nuclease HARBI1, partial [Arabidopsis lyrata subsp. lyrata]	884-907	0	GO:0005575(cellular_component);GO:0016788(hydrolase activity, acting on ester bonds)	ko00910(Nitrogen metabolism)
MIR401	AT3G30418.1	AT3G30418.1	AT3G30418.1	F7F22.17 [Arabidopsis thaliana]	10-33	1	-
MIR401	AT3G30716.1	AT3G30716.1	AT3G30716.1	putative Athila retroelement ORF1 protein [Arabidopsis thaliana]	2069-2092	1	GO:0003674(molecular_function);GO:0005634(nucleus);GO:0008150(biological_process)
MIR401	AT3G30763.1	AT3G30763.1	AT3G30763.1	hypothetical protein AXX17_ATUG01510 [Arabidopsis thaliana]	2751-2774	0	GO:0003674(molecular_function);GO:0005634(nucleus);GO:0008150(biological_process)	ko04141(Protein processing in endoplasmic reticulum);ko04120(Ubiquitin mediated proteolysis)
MIR401	AT5G28865.1	AT5G28865.1	AT5G28865.1	PREDICTED: uncharacterized protein LOC104733075 [Camelina sativa]	4567-4590	0	GO:0003729(mRNA binding);GO:0003735(structural constituent of ribosome);GO:0006412(translation);GO:0022625(cytosolic large ribosomal subunit)	ko00909(Sesquiterpenoid and triterpenoid biosynthesis)
MIR401	AT5G29890.2	AT5G29890.2	AT5G29890.2	PREDICTED: uncharacterized protein LOC104759686 [Camelina sativa]	829-852	1	GO:0003674(molecular_function);GO:0005634(nucleus);GO:0008150(biological_process)
MIR401	AT5G30060.1	AT5G30060.1	AT5G30060.1	unnamed protein product [Arabidopsis thaliana]	1830-1853	0.5	GO:0003674(molecular_function);GO:0005634(nucleus);GO:0008150(biological_process)	ko00360(Phenylalanine metabolism);ko00940(Phenylpropanoid biosynthesis);ko00945(Stilbenoid, diarylheptanoid and gingerol biosynthesis);ko00941(Flavonoid biosynthesis)
MIR401	AT5G30269.1	AT5G30269.1	AT5G30269.1	hypothetical protein AXX17_AT2G07550 [Arabidopsis thaliana]	8833-8856	0	GO:0005739(mitochondrion)	ko00230(Purine metabolism);ko00240(Pyrimidine metabolism);ko03020(RNA polymerase)
MIR401	AT5G30269.1	AT5G30269.1	AT5G30269.1	hypothetical protein AXX17_AT2G07550 [Arabidopsis thaliana]	3320-3343	0	GO:0005739(mitochondrion)	ko00230(Purine metabolism);ko00240(Pyrimidine metabolism);ko03020(RNA polymerase)
MIR401	AT3G32902.1	AT3G32902.1	AT3G32902.1	unnamed protein product [Arabidopsis thaliana]	289-312	0	-
MIR401	AT3G33181.1	AT3G33181.1	AT3G33181.1	Hypothetical protein T15F17.m [Arabidopsis thaliana]	896-919	0	GO:0003674(molecular_function);GO:0005634(nucleus);GO:0008150(biological_process)
MIR401	AT5G32627.1	AT5G32627.1	AT5G32627.1	hypothetical protein AXX17_AT5G31530 [Arabidopsis thaliana]	1756-1779	0.5	GO:0003674(molecular_function);GO:0005634(nucleus);GO:0008150(biological_process)
MIR401	AT5G32628.1	AT5G32628.1	AT5G32628.1	putative protein [Arabidopsis thaliana]	1075-1098	0.5	GO:0003674(molecular_function);GO:0005634(nucleus);GO:0008150(biological_process)
MIR401	AT3G42350.1	AT3G42350.1	AT3G42350.1	putative protein [Arabidopsis thaliana]	289-312	0.5	GO:0003674(molecular_function);GO:0005634(nucleus);GO:0008150(biological_process)
MIR401	AT3G42350.1	AT3G42350.1	AT3G42350.1	putative protein [Arabidopsis thaliana]	10-33	0	GO:0003674(molecular_function);GO:0005634(nucleus);GO:0008150(biological_process)
MIR401	AT5G34665.1	AT5G34665.1	AT5G34665.1	hypothetical protein AXX17_AT2G07550 [Arabidopsis thaliana]	10-33	0	GO:0003674(molecular_function);GO:0005634(nucleus);GO:0008150(biological_process)	ko00360(Phenylalanine metabolism);ko00940(Phenylpropanoid biosynthesis);ko00945(Stilbenoid, diarylheptanoid and gingerol biosynthesis);ko00941(Flavonoid biosynthesis)
MIR401	AT2G06095.1	AT2G06095	AT2G06095	transmembrane protein [Arabidopsis thaliana]	348-371	0	GO:0003674(molecular_function);GO:0005634(nucleus);GO:0008150(biological_process)
MIR401	AT2G06902.1	AT2G06902.1	AT2G06902.1	hypothetical protein AXX17_ATUG01810 [Arabidopsis thaliana]	1048-1071	0.5	-
MIR401	AT2G07791.1	AT2G07791.1	AT2G07791.1	putative Athila-like protein [Arabidopsis thaliana]	2350-2373	0.5	GO:0003674(molecular_function);GO:0005634(nucleus);GO:0008150(biological_process)
MIR401	AT1G35970.1	AT1G35970.1	AT1G35970.1	hypothetical protein AXX17_AT5G32270 [Arabidopsis thaliana]	4-27	0	GO:0003674(molecular_function);GO:0005634(nucleus);GO:0008150(biological_process);GO:0016020(membrane)	ko00360(Phenylalanine metabolism);ko00940(Phenylpropanoid biosynthesis);ko00945(Stilbenoid, diarylheptanoid and gingerol biosynthesis);ko00941(Flavonoid biosynthesis)
MIR401	AT1G36130.1	AT1G36130.1	AT1G36130.1	F5J5.16 [Arabidopsis thaliana]	4090-4113	0	GO:0003674(molecular_function);GO:0005634(nucleus);GO:0008150(biological_process)	ko00360(Phenylalanine metabolism);ko00940(Phenylpropanoid biosynthesis);ko00945(Stilbenoid, diarylheptanoid and gingerol biosynthesis);ko00941(Flavonoid biosynthesis)
MIR401	AT2G11030.1	AT2G11030.1	AT2G11030.1	contains similarity to Rattus norvegicus cyclin G-associated kinase (SW:P97874) [Arabidopsis thaliana]	3680-3703	1	GO:0003674(molecular_function);GO:0005634(nucleus);GO:0008150(biological_process)
MIR401	AT2G11220.1	AT2G11220.1	AT2G11220.1	putative retroelement pol polyprotein [Arabidopsis thaliana]	1453-1476	1	GO:0003674(molecular_function);GO:0005634(nucleus);GO:0008150(biological_process)	ko00920(Sulfur metabolism)
MIR401	AT2G11230.1	AT2G11230.1	AT2G11230.1	putative retroelement pol polyprotein [Arabidopsis thaliana]	4298-4321	1.5	GO:0003674(molecular_function);GO:0005634(nucleus);GO:0008150(biological_process)	ko00360(Phenylalanine metabolism);ko00940(Phenylpropanoid biosynthesis);ko00945(Stilbenoid, diarylheptanoid and gingerol biosynthesis);ko00941(Flavonoid biosynthesis)
MIR401	AT2G12780.1	AT2G12780.1	AT2G12780.1	unnamed protein product [Arabidopsis thaliana]	172-195	1.5	GO:0003674(molecular_function);GO:0005634(nucleus);GO:0008150(biological_process)
MIR401	AT1G42140.1	AT1G42140.1	AT1G42140.1	hypothetical protein AXX17_AT2G07550 [Arabidopsis thaliana]	4390-4413	1.5	GO:0003674(molecular_function);GO:0005634(nucleus);GO:0008150(biological_process)	ko00360(Phenylalanine metabolism);ko00940(Phenylpropanoid biosynthesis);ko00945(Stilbenoid, diarylheptanoid and gingerol biosynthesis);ko00941(Flavonoid biosynthesis)
MIR401	AT4G05635.1	AT4G05635.1	AT4G05635.1	contains similarity to Arabidopsis thaliana retrotransposon Athila (GB:X81801) [Arabidopsis thaliana]	4368-4391	2	GO:0003674(molecular_function);GO:0005634(nucleus);GO:0008150(biological_process)
MIR401	AT4G05635.1	AT4G05635.1	AT4G05635.1	contains similarity to Arabidopsis thaliana retrotransposon Athila (GB:X81801) [Arabidopsis thaliana]	532-555	1	GO:0003674(molecular_function);GO:0005634(nucleus);GO:0008150(biological_process)
MIR401	AT4G06499.1	AT4G06499.1	AT4G06499.1	contains similarity to several Arabidopsis thaliana hypothetical proteins that are similar to Vicia faba retrotransposon-like proteins (AF077408, AF077408); may be a pseudogene [Arabidopsis thaliana]	1965-1988	1	GO:0003674(molecular_function);GO:0005634(nucleus);GO:0008150(biological_process)
MIR401	AT4G06581.1	AT4G06581.1	AT4G06581.1	hypothetical protein AXX17_AT2G07550 [Arabidopsis thaliana]	4034-4057	0	GO:0003674(molecular_function);GO:0005634(nucleus);GO:0008150(biological_process)
MIR401	AT4G06581.1	AT4G06581.1	AT4G06581.1	hypothetical protein AXX17_AT2G07550 [Arabidopsis thaliana]	10-33	0	GO:0003674(molecular_function);GO:0005634(nucleus);GO:0008150(biological_process)
MIR401	AT4G06644.1	AT4G06644.1	AT4G06644.1	PREDICTED: uncharacterized protein LOC109131143 [Camelina sativa]	3956-3979	0	GO:0002184(cytoplasmic translational termination);GO:0003747(translation release factor activity);GO:0003924(GTPase activity);GO:0018444(translation release factor complex)
MIR401	AT5G65500.1	AT5G65500	AT5G65500	U-box domain-containing protein kinase family protein [Arabidopsis thaliana]	1448-1470	2.2	GO:0004672(protein kinase activity);GO:0004842(ubiquitin-protein transferase activity);GO:0005524(ATP binding);GO:0005634(nucleus);GO:0005886(plasma membrane);GO:0006468(protein phosphorylation);GO:0016301(kinase activity);GO:0016567(protein ubiquitination)
MIR401	AT4G08103.1	AT4G08103.1	AT4G08103.1	putative athila-like protein [Arabidopsis thaliana]	2846-2869	1	GO:0003674(molecular_function);GO:0005634(nucleus);GO:0008150(biological_process)
miR167a-3p	AT1G79470.1	AT1G79470	AT1G79470	Aldolase-type TIM barrel family protein [Arabidopsis thaliana]	874-894	2.5	GO:0003938(IMP dehydrogenase activity);GO:0005737(cytoplasm);GO:0005829(cytosol);GO:0006177(GMP biosynthetic process);GO:0046872(metal ion binding);GO:0055114(oxidation-reduction process)	ko00230(Purine metabolism)
miR167a-3p	AT1G31173.1	AT1G31173	AT1G31173	unknown protein [Arabidopsis thaliana]	190-210	2.5	-
miR167a-3p	AT5G67570.1	AT5G67570	AT5G67570	Tetratricopeptide repeat (TPR)-like superfamily protein [Arabidopsis thaliana]	1545-1566	2.5	GO:0009507(chloroplast);GO:0009793(embryo development ending in seed dormancy);GO:0010468(regulation of gene expression)
miR167a-3p	AT3G22886.1	AT3G22886	AT3G22886	NA	68-88	2.5	-
miR167a-5p	AT5G37020.1	AT5G37020	AT5G37020	auxin response factor 8 [Arabidopsis thaliana]	2370-2390	2.5	GO:0003700(DNA binding transcription factor activity);GO:0005515(protein binding);GO:0005634(nucleus);GO:0006351(transcription, DNA-templated);GO:0006355(regulation of transcription, DNA-templated);GO:0009733(response to auxin);GO:0009734(auxin-activated signaling pathway);GO:0009908(flower development);GO:0043565(sequence-specific DNA binding)	ko04075(Plant hormone signal transduction)
miR167a-5p	AT5G37020.2	AT5G37020	AT5G37020	auxin response factor 8 [Arabidopsis thaliana]	2370-2390	2.5	GO:0003700(DNA binding transcription factor activity);GO:0005515(protein binding);GO:0005634(nucleus);GO:0006351(transcription, DNA-templated);GO:0006355(regulation of transcription, DNA-templated);GO:0009733(response to auxin);GO:0009734(auxin-activated signaling pathway);GO:0009908(flower development);GO:0043565(sequence-specific DNA binding)	ko04075(Plant hormone signal transduction)
miR167a-5p	AT5G41300.1	AT5G41300	AT5G41300	Receptor-like protein kinase-related family protein [Arabidopsis thaliana]	830-849	2.2	GO:0003674(molecular_function);GO:0005886(plasma membrane);GO:0008150(biological_process);GO:0031225(anchored component of membrane)
miR167a-5p	AT3G04765.1	AT3G04765	AT3G04765	NA	130-150	1.2	-
miR167a-5p	AT3G22886.1	AT3G22886	AT3G22886	NA	150-170	2	-
miR160c-3p	AT5G35073.1	AT5G35073.1	AT5G35073.1	uncharacterized protein LOC106398939 [Brassica napus]	228-248	2.5	GO:0004536(deoxyribonuclease activity);GO:0006308(DNA catabolic process)
miR160c-3p	AT4G33300.2	AT4G33300	AT4G33300	ADR1-like 1 [Arabidopsis thaliana]	1798-1817	1.8	GO:0005524(ATP binding);GO:0006952(defense response);GO:0042742(defense response to bacterium);GO:0043531(ADP binding);GO:0048046(apoplast)	ko04626(Plant-pathogen interaction)
miR160c-3p	AT4G33300.1	AT4G33300	AT4G33300	ADR1-like 1 [Arabidopsis thaliana]	1798-1817	1.8	GO:0005524(ATP binding);GO:0006952(defense response);GO:0042742(defense response to bacterium);GO:0043531(ADP binding);GO:0048046(apoplast)	ko04626(Plant-pathogen interaction)
miR160c-3p	AT3G03940.1	AT3G03940	AT3G03940	Protein kinase family protein [Arabidopsis thaliana]	2233-2252	2.5	GO:0005524(ATP binding);GO:0005634(nucleus);GO:0008360(regulation of cell shape);GO:0016301(kinase activity);GO:0016310(phosphorylation)
