# Supplementary material for: Identification of miRNAs Responsive to a Defined Period of Iron Deficiency and Resupply in Arabidopsis thaliana
Source: Plants (Basel). 2026 Jan 11;15(2):227. doi: 10.3390/plants15020227 (PMC12845292; doi:10.3390/plants15020227)
Supplement: Supplementary file 1 [file plants-15-00227-s001.zip › Supplementary Table S3.xlsx]

## Sheet: Sheet1
Supplementary Table S3. miRNA-mRNA binding characteristics of predicted targets for IDE1-associated miRNAs​.
>miR158b	Score: 2.0	AT1G62860.1
Query: 1 TCCCCAAATGTAGACAAAGCA 21
|**||||||||||||||||||
Sbjct: 435 AACGGTTTACATCTGTTTCGT 415
>miR158b	Score: 2.5	AT1G64100.1
Query: 1 TCCCCAAATGTAGACAAAGCA 21
|**||||||||||||||||*|
Sbjct: 497 AACGGTTTACATCTGTTTCTT 477
>miR158b	Score: 2.5	AT1G64100.2
Query: 1 TCCCCAAATGTAGACAAAGCA 21
|**||||||||||||||||*|
Sbjct: 497 AACGGTTTACATCTGTTTCTT 477
>miR158b	Score: 2.2	AT2G46590.2
Query: 1 TCCCCAAATGTAGACAAAGCA 21
||||||||||*|:|||||:|*
Sbjct: 1073 AGGGGTTTACCTTTGTTTTGA 1053
>miR158b	Score: 2.2	AT2G46590.1
Query: 1 TCCCCAAATGTAGACAAAGCA 21
||||||||||*|:|||||:|*
Sbjct: 1514 AGGGGTTTACCTTTGTTTTGA 1494
>miR167c-5p	Score: 2.5	AT5G37020.1
Query: 1 TAAGCTGCCAGCATGATCTTGT 22
:|||||||||||*||||||*:*
Sbjct: 2389 GTTCGACGGTCGGACTAGATTC 2368
>miR167c-5p	Score: 2.5	AT5G37020.2
Query: 1 TAAGCTGCCAGCATGATCTTGT 22
:|||||||||||*||||||*:*
Sbjct: 2389 GTTCGACGGTCGGACTAGATTC 2368
>miR167c-5p	Score: 2.5	AT5G41300.1
Query: 1 TAAGCTGCCAGCATGATCTTGT 22
*||||||||||*||||||*|*|
Sbjct: 848 TTTCGACGGTCTTACTAGTA-A 828
>miR167c-5p	Score: 2.5	AT3G04765.1
Query: 1 TAAGCTGCCAGCATGATCTTGT 22
*||:||:|||||||||:||*||
Sbjct: 149 CTTTGATGGTCGTACTGGATCA 128
>miR167c-5p	Score: 2.0	AT1G30330.1
Query: 1 TAAGCTGCCAGCATGATCTTGT 22
:|||||||||||*||||||:::
Sbjct: 3335 GTTCGACGGTCGGACTAGAGTG 3314
>miR167c-5p	Score: 2.0	AT1G30330.2
Query: 1 TAAGCTGCCAGCATGATCTTGT 22
:|||||||||||*||||||:::
Sbjct: 3255 GTTCGACGGTCGGACTAGAGTG 3234
>miR169b-5p	Score: 2.5	AT4G21595.1
Query: 1 CAGCCAAGGATGACTTGCCGG 21
*||||||||*::|||||||||
Sbjct: 225 CTCGGTTCCAGTTGAACGGCC 205
>miR169b-5p	Score: 2.0	AT1G17590.4
Query: 1 CAGCCAAGGATGACTTGCCGG 21
||||||||||||||||*||**
Sbjct: 1525 GTCGGTTCCTACTGAAGGGAA 1505
>miR169b-5p	Score: 2.0	AT1G17590.2
Query: 1 CAGCCAAGGATGACTTGCCGG 21
||||||||||||||||*||**
Sbjct: 1219 GTCGGTTCCTACTGAAGGGAA 1199
>miR169b-5p	Score: 2.0	AT1G17590.1
Query: 1 CAGCCAAGGATGACTTGCCGG 21
||||||||||||||||*||**
Sbjct: 1252 GTCGGTTCCTACTGAAGGGAA 1232
>miR169b-5p	Score: 2.0	AT1G17590.3
Query: 1 CAGCCAAGGATGACTTGCCGG 21
||||||||||||||||*||**
Sbjct: 1630 GTCGGTTCCTACTGAAGGGAA 1610
>miR169b-5p	Score: 2.5	AT1G72830.3
Query: 1 CAGCCAAGGATGACTTGCCGG 21
*|||||||||||||||*||**
Sbjct: 1433 ATCGGTTCCTACTGAAGGGGA 1413
>miR169b-5p	Score: 2.5	AT1G72830.1
Query: 1 CAGCCAAGGATGACTTGCCGG 21
*|||||||||||||||*||**
Sbjct: 1509 ATCGGTTCCTACTGAAGGGGA 1489
>miR169b-5p	Score: 2.5	AT1G72830.2
Query: 1 CAGCCAAGGATGACTTGCCGG 21
*|||||||||||||||*||**
Sbjct: 1512 ATCGGTTCCTACTGAAGGGGA 1492
>miR169b-5p	Score: 2.0	AT5G39635.1
Query: 1 CAGCCAAGGATGACTTGCCGG 21
*|||||*:|||||||||||||
Sbjct: 326 ATCGGTATCTACTGAACGGCC 306
>miR169b-5p	Score: 2.2	AT5G42120.1
Query: 1 CAGCCAAGGATGACTTGCCGG 21
|||||||||||:||:|*||:|
Sbjct: 1072 GTCGGTTCCTATTGGAAGGTC 1052
>miR169b-5p	Score: 2.2	AT4G34310.1
Query: 1 CAGCCAAGGATGACTTGCCGG 21
|||*|||||||||||||**:|
Sbjct: 892 GTCCGTTCCTACTGAACTTTC 872
>miR169b-5p	Score: 2.2	AT4G34310.2
Query: 1 CAGCCAAGGATGACTTGCCGG 21
|||*|||||||||||||**:|
Sbjct: 892 GTCCGTTCCTACTGAACTTTC 872
>miR169b-5p	Score: 2.5	AT3G05690.1
Query: 1 CAGCCAAGGATGACTTGCCGG 21
*||||||:|||||*|||||*|
Sbjct: 1203 CTCGGTTTCTACTAAACGGAC 1183
>miR169b-5p	Score: 2.5	AT5G06510.1
Query: 1 CAGCCAAGGATGACTTGCCGG 21
*||||||:|||||*|||||*|
Sbjct: 1087 CTCGGTTTCTACTAAACGGAC 1067
>miR169b-5p	Score: 2.5	AT5G06510.3
Query: 1 CAGCCAAGGATGACTTGCCGG 21
*||||||:|||||*|||||*|
Sbjct: 1248 CTCGGTTTCTACTAAACGGAC 1228
>miR169b-5p	Score: 2.5	AT5G06510.2
Query: 1 CAGCCAAGGATGACTTGCCGG 21
*||||||:|||||*|||||*|
Sbjct: 1325 CTCGGTTTCTACTAAACGGAC 1305
>miR169b-5p	Score: 1.8	AT3G13405.1
Query: 1 CAGCCAAGGATGACTTGCCGG 21
*|||||||||::||||||||:
Sbjct: 191 ATCGGTTCCTGTTGAACGGCT 171
>miR169b-5p	Score: 2.0	AT5G12840.2
Query: 1 CAGCCAAGGATGACTTGCCGG 21
*|||||||:||||*|||||||
Sbjct: 1232 TTCGGTTCTTACTAAACGGCC 1212
>miR169b-5p	Score: 2.0	AT5G12840.4
Query: 1 CAGCCAAGGATGACTTGCCGG 21
*|||||||:||||*|||||||
Sbjct: 1139 TTCGGTTCTTACTAAACGGCC 1119
>miR169b-5p	Score: 2.0	AT5G12840.1
Query: 1 CAGCCAAGGATGACTTGCCGG 21
*|||||||:||||*|||||||
Sbjct: 1057 TTCGGTTCTTACTAAACGGCC 1037
>miR169b-5p	Score: 2.0	AT5G12840.3
Query: 1 CAGCCAAGGATGACTTGCCGG 21
*|||||||:||||*|||||||
Sbjct: 1239 TTCGGTTCTTACTAAACGGCC 1219
>miR169b-5p	Score: 2.5	AT2G17930.1
Query: 1 CAGCCAAGGATGACTTGCCGG 21
||*||*|||||||||||||*|
Sbjct: 7371 GTAGGGTCCTACTGAACGGGC 7351
>miR169b-5p	Score: 2.5	AT3G20910.1
Query: 1 CAGCCAAGGATGACTTGCCGG 21
*|||||||:||||*||||||*
Sbjct: 1055 TTCGGTTCTTACTTAACGGCG 1035
>miR169b-5p	Score: 2.5	AT1G53683.1
Query: 1 CAGCCAAGGATGACTTGCCGG 21
*||||||||*::|||||||||
Sbjct: 115 CTCGGTTCCAGTTGAACGGCC 95
>miR169b-5p	Score: 2.0	AT1G54160.1
Query: 1 CAGCCAAGGATGACTTGCCGG 21
*|||||||||||||||*|||*
Sbjct: 1304 ATCGGTTCCTACTGAAGGGCA 1284
>miR171c-5p	Score: 2.0	AT1G62035.1
Query: 1 AGATATTGGTGCGGTTCAATC 21
*||||||||::|||:||||||
Sbjct: 108 ACTATAACCGTGCCGAGTTAG 88
>miR171c-5p	Score: 2.0	AT4G21990.1
Query: 1 AGATATTGGTGCGGTTCAATC 21
|||:||||||:||:||||||*
Sbjct: 256 TCTGTAACCATGCTAAGTTAT 236
>miR171c-5p	Score: 2.0	AT4G21990.2
Query: 1 AGATATTGGTGCGGTTCAATC 21
|||:||||||:||:||||||*
Sbjct: 249 TCTGTAACCATGCTAAGTTAT 229
>miR171c-5p	Score: 2.0	AT1G11735.1
Query: 1 AGATATTGGTGCGGTTCAATC 21
*||||||||::|||:||||||
Sbjct: 96 ACTATAACCGTGCCGAGTTAG 76
>miR171c-5p	Score: 1.8	AT3G51375.1
Query: 2 GATATTGGTGCGGTTCAATC 21
||||||||:||||:||||||
Sbjct: 92 CTATAACCGCGCCGAGTTAG 73
>miR319c	Score: 2.0	AT5G28335.1
Query: 1 TTTGGACTGAAGGGAGCTCCT 21
||||||*|||||||||*||||
Sbjct: 3592 AAACCTTACTTCCCTCTAGGA 3572
>miR319c	Score: 2.0	AT4G22415.1
Query: 1 TTTGGACTGAAGGGAGCTCCT 21
||||||*|||||||||*||||
Sbjct: 3353 AAACCTTACTTCCCTCTAGGA 3333
>miR319c	Score: 2.0	AT3G33084.1
Query: 1 TTTGGACTGAAGGGAGCTCCT 21
||||||*|||||||||*||||
Sbjct: 3634 AAACCTTACTTCCCTCTAGGA 3614
>miR319c	Score: 2.0	AT3G33076.1
Query: 1 TTTGGACTGAAGGGAGCTCCT 21
||||||*|||||||||*||||
Sbjct: 3326 AAACCTTACTTCCCTCTAGGA 3306
>miR319c	Score: 2.5	AT3G43675.1
Query: 1 TTTGGACTGAAGGGAGCTCCT 21
||||||*|||||||||*|*||
Sbjct: 2265 AAACCTTACTTCCCTCAATGA 2245
>miR319c	Score: 2.5	AT3G61740.1
Query: 1 TTTGGACTGAAGGGAGCTCCT 21
|||:||||*|||:|||||*||
Sbjct: 3499 AAATCTGAATTCTCTCGA-GA 3480
>miR319c	Score: 2.5	AT3G61740.2
Query: 1 TTTGGACTGAAGGGAGCTCCT 21
|||:||||*|||:|||||*||
Sbjct: 3391 AAATCTGAATTCTCTCGA-GA 3372
>miR319c	Score: 2.5	AT1G35870.1
Query: 1 TTTGGACTGAAGGGAGCTCCT 21
||||||*||||:||||*||||
Sbjct: 2941 AAACCTTACTTTCCTCTAGGA 2921
>miR319c	Score: 2.5	AT5G55020.1
Query: 1 TTTGGACTGAAGGGAGCTCCT 21
|||||**|||||||||||*||
Sbjct: 1189 AAACCAAACTTCCCTCGACGA 1169
>miR319c	Score: 2.0	AT5G06100.3
Query: 1 TTTGGACTGAAGGGAGCTCCT 21
*|||||*|||||||||||||*
Sbjct: 1269 TAACCTTACTTCCCTCGAGGT 1249
>miR319c	Score: 2.0	AT5G06100.1
Query: 1 TTTGGACTGAAGGGAGCTCCT 21
*|||||*|||||||||||||*
Sbjct: 1181 TAACCTTACTTCCCTCGAGGT 1161
>miR319c	Score: 2.0	AT3G11440.1
Query: 1 TTTGGACTGAAGGGAGCTCCT 21
*|||||*|||||||||||||*
Sbjct: 1175 TAACCTTACTTCCCTCGAGGT 1155
>miR319c	Score: 2.0	AT5G06100.2
Query: 1 TTTGGACTGAAGGGAGCTCCT 21
*|||||*|||||||||||||*
Sbjct: 1181 TAACCTTACTTCCCTCGAGGT 1161
>miR390a-3p	Score: 2.0	AT2G38325.1
Query: 1 CGCTATCCATCCTGAGTTTCA 21
||||||||*|||||||:||*|
Sbjct: 36 GCGATAGGGAGGACTCGAAAT 16
>miR390a-3p	Score: 2.5	AT2G05170.1
Query: 1 CGCTATCCATCCTGAGTTTCA 21
*||:|||||||||||::::||
Sbjct: 711 CCGGTAGGTAGGACTTGGGGT 691
>miR390a-3p	Score: 2.0	AT5G58465.1
Query: 1 CGCTATCCATCCTGAGTTTCA 21
||||||||*|||||||:||*|
Sbjct: 33 GCGATAGGGAGGACTCGAAAT 13
>miR394a	Score: 2.5	AT1G01320.2
Query: 1 TTGGCATTCTGTCCACCTCC 20
||:|*|||||*|||||||||
Sbjct: 687 AATCTTAAGAAAGGTGGAGG 668
>miR394a	Score: 2.5	AT1G01320.1
Query: 1 TTGGCATTCTGTCCACCTCC 20
||:|*|||||*|||||||||
Sbjct: 680 AATCTTAAGAAAGGTGGAGG 661
>miR394a	Score: 2.5	AT5G20580.2
Query: 1 TTGGCATTCTGTCCACCTCC 20
|||:*|||||*|||||||||
Sbjct: 1203 AACTATAAGAGAGGTGGAGG 1184
>miR394a	Score: 2.5	AT5G20580.1
Query: 1 TTGGCATTCTGTCCACCTCC 20
|||:*|||||*|||||||||
Sbjct: 1203 AACTATAAGAGAGGTGGAGG 1184
>miR394a	Score: 2.5	AT3G29660.1
Query: 1 TTGGCATTCTGTCCACCTCC 20
|||||||||||||*||*||*
Sbjct: 674 AACCGTAAGACAGCTG-AGA 656
>miR394a	Score: 2.0	AT4G20430.2
Query: 1 TTGGCATTCTGTCCACCTCC 20
||:|||||*|||||||||*|
Sbjct: 1798 AATCGTAAAACAGGTGGACG 1779
>miR394a	Score: 2.0	AT4G20430.1
Query: 1 TTGGCATTCTGTCCACCTCC 20
||:|||||*|||||||||*|
Sbjct: 1878 AATCGTAAAACAGGTGGACG 1859
>miR394a	Score: 2.2	AT4G24860.1
Query: 1 TTGGCATTCTGTCCACCTCC 20
:|:||||*|||||||||||*
Sbjct: 2782 GATCGTACGACAGGTGGAGC 2763
>miR394a	Score: 2.5	AT1G76135.1
Query: 1 TTGGCATTCTGTCCACCTCC 20
||||||*|*||:||||||||
Sbjct: 107 AACCGTCATACGGGTGGAGG 88
>miR394a	Score: 1.0	AT1G27340.1
Query: 1 TTGGCATTCTGTCCACCTCC 20
|||||||||||||*||||||
Sbjct: 1392 AACCGTAAGACAGTTGGAGG 1373
>miR394a	Score: 2.5	AT1G40104.1
Query: 1 TTGGCATTCTGTCCACCT-CC 20
|||||*|||||||*||||*||
Sbjct: 766 AACCGAAAGACAGTTGGAAGG 746
>miR396b-5p	Score: 2.5	AT1G01520.1
Query: 1 TTCCACAGCTTTCTTGAAC-TT 21
|||||||:||||||||**|*||
Sbjct: 649 AAGGTGTTGAAAGAACCAGTAA 628
>miR396b-5p	Score: 1.5	AT1G58020.1
Query: 1 TTCCACAGCTTTCTTGAACTT 21
||||||||||:||||:|*|||
Sbjct: 236 AAGGTGTCGAGAGAATT-GAA 217
>miR396b-5p	Score: 2.0	AT1G05030.1
Query: 1 TTCCACAGCTTTCTTGAACTT 21
|||*||||||||||:||*|||
Sbjct: 908 AAGATGTCGAAAGAGCT-GAA 889
>miR396b-5p	Score: 2.5	AT5G24660.1
Query: 1 TTCCACAGCTTTCTTGAACTT 21
:|||||||||||||:*|*||:
Sbjct: 168 GAGGTGTCGAAAGAGGTAGAG 148
>miR396b-5p	Score: 1.8	AT2G34530.1
Query: 1 TTCCACAGCTTTCTTGAACTT 21
|||||*|:||||||||||||:
Sbjct: 793 AAGGTATTGAAAGAACTTGAG 773
>miR396b-5p	Score: 1.8	AT2G34530.2
Query: 1 TTCCACAGCTTTCTTGAACTT 21
|||||*|:||||||||||||:
Sbjct: 793 AAGGTATTGAAAGAACTTGAG 773
>miR396b-5p	Score: 2.5	AT2G35040.1
Query: 1 TTCCACAGCTTTCTTGAA-CTT 21
:|||*|||||||||||||**:|
Sbjct: 1612 GAGGGGTCGAAAGAACTTTCGA 1591
>miR396b-5p	Score: 2.5	AT2G35040.2
Query: 1 TTCCACAGCTTTCTTGAA-CTT 21
:|||*|||||||||||||**:|
Sbjct: 1672 GAGGGGTCGAAAGAACTTTCGA 1651
>miR396b-5p	Score: 2.5	AT2G35930.1
Query: 1 TTCCACAGCTTTCTTGAA-CTT 21
:||||||||||*||||||*|*:
Sbjct: 1269 GAGGTGTCGAATGAACTTCGTG 1248
>miR396b-5p	Score: 1.0	AT5G35407.1
Query: 1 TTCCACAGCTTTCTTGAACTT 21
|:|||||||||||||||*|||
Sbjct: 125 AGGGTGTCGAAAGAACTCGAA 105
>miR396b-5p	Score: 2.2	AT4G27595.1
Query: 1 TTCCACAGCTTTCTTGAACTT 21
:||||*|||||||||||**||
Sbjct: 1560 GAGGTATCGAAAGAACTAAAA 1540
>miR396b-5p	Score: 2.5	AT1G75295.1
Query: 1 TTCCACAGCTTTCTTGAACTT 21
|||||||||*||*|||||*||
Sbjct: 1163 AAGGTGTCGTAATAACTTAAA 1143
>miR396b-5p	Score: 2.5	AT1G75295.3
Query: 1 TTCCACAGCTTTCTTGAACTT 21
|||||||||*||*|||||*||
Sbjct: 1102 AAGGTGTCGTAATAACTTAAA 1082
>miR396b-5p	Score: 2.5	AT5G41100.1
Query: 1 TTCCACAGCTTTCTTGAAC-TT 21
||||||*:|||||||||*|*||
Sbjct: 475 AAGGTGGTGAAAGAACTAGTAA 454
>miR396b-5p	Score: 2.5	AT5G41100.2
Query: 1 TTCCACAGCTTTCTTGAAC-TT 21
||||||*:|||||||||*|*||
Sbjct: 475 AAGGTGGTGAAAGAACTAGTAA 454
>miR396b-5p	Score: 2.5	AT3G49700.1
Query: 1 TTCCACAGCTTTCTTGAACTT 21
|*|||*||||||||||||*||
Sbjct: 288 ACGGTTTCGAAAGAACTT-AA 269
>miR396b-5p	Score: 1.5	AT5G43060.1
Query: 1 TTCCACAGCTTTCTTGAACTT 21
|:|||||||||:|||||*|||
Sbjct: 528 AGGGTGTCGAAGGAACTAGAA 508
>miR396b-5p	Score: 2.5	AT1G23600.1
Query: 1 TTCCACAGCTTTCTTGAACTT 21
|*|||||||||||||*|*|||
Sbjct: 550 ACGGTGTCGAAAGAAGTGGAA 530
>miR396b-5p	Score: 2.5	AT1G23600.2
Query: 1 TTCCACAGCTTTCTTGAACTT 21
|*|||||||||||||*|*|||
Sbjct: 412 ACGGTGTCGAAAGAAGTGGAA 392
>miR396b-5p	Score: 2.5	AT1G23880.1
Query: 1 TTCCACAGCTTTCTTGAACTT 21
||*||*||||||||||||*||
Sbjct: 1753 AATGTTTCGAAAGAACTT-AA 1734
>miR396b-5p	Score: 2.5	AT3G53160.1
Query: 1 TTCCACAGCTTTCTTGAACTT 21
|||||*||||||||::|*|||
Sbjct: 355 AAGGTATCGAAAGAGTT-GAA 336
>miR396b-5p	Score: 2.2	AT1G80060.1
Query: 1 TTCCACAGCTTTCTTGAACTT 21
||||||||||:|*||||*||:
Sbjct: 313 AAGGTGTCGAGAAAACTCGAG 293
>miR396b-5p	Score: 2.5	AT3G01790.2
Query: 1 TTCCACAGCTTTCTTGAACTT 21
|*|||||||||||||*||*||
Sbjct: 142 ACGGTGTCGAAAGAAATTCAA 122
>miR396b-5p	Score: 2.5	AT3G01790.1
Query: 1 TTCCACAGCTTTCTTGAACTT 21
|*|||||||||||||*||*||
Sbjct: 155 ACGGTGTCGAAAGAAATTCAA 135
>miR396b-5p	Score: 2.5	AT2G04270.1
Query: 1 TTCCACAGCTTTCTTGAACTT 21
:|||||*||||||||:|*||:
Sbjct: 2733 GAGGTGCCGAAAGAATTGGAG 2713
>miR396b-5p	Score: 2.5	AT2G04270.2
Query: 1 TTCCACAGCTTTCTTGAACTT 21
:|||||*||||||||:|*||:
Sbjct: 2578 GAGGTGCCGAAAGAATTGGAG 2558
>miR396b-5p	Score: 2.5	AT2G04270.5
Query: 1 TTCCACAGCTTTCTTGAACTT 21
:|||||*||||||||:|*||:
Sbjct: 2520 GAGGTGCCGAAAGAATTGGAG 2500
>miR396b-5p	Score: 2.5	AT2G04270.3
Query: 1 TTCCACAGCTTTCTTGAACTT 21
:|||||*||||||||:|*||:
Sbjct: 1921 GAGGTGCCGAAAGAATTGGAG 1901
>miR396b-5p	Score: 2.5	AT2G04270.4
Query: 1 TTCCACAGCTTTCTTGAACTT 21
:|||||*||||||||:|*||:
Sbjct: 1921 GAGGTGCCGAAAGAATTGGAG 1901
>miR396b-5p	Score: 1.8	AT5G01370.1
Query: 1 TTCCACAGCTTTCTTGAACTT 21
|||||||:|:||||:||||:|
Sbjct: 645 AAGGTGTTGGAAGAGCTTGGA 625
>miR396b-5p	Score: 2.2	AT2G10606.1
Query: 1 TTCCACAGCTTTCTTGAACTT 21
|:||||||||||*||||||:*
Sbjct: 141 AGGGTGTCGAAATAACTTGGC 121
>miR396b-5p	Score: 2.0	AT5G57590.1
Query: 1 TTCCACAGCTTTCTTGAACTT 21
|:||||||||:||||:||*||
Sbjct: 2305 AGGGTGTCGAGAGAATTTCAA 2285
>miR396b-5p	Score: 2.5	AT5G58980.1
Query: 1 TTCCACAGCTTTCTTGAACTT 21
*|||*||||:||||||||||*
Sbjct: 1291 TAGGCGTCGGAAGAACTTGAC 1271
>miR396b-5p	Score: 2.2	AT3G14110.1
Query: 1 TTCCACAGCTTTCTTGAACTT 21
|||||*||||*|||||||||:
Sbjct: 749 AAGGTTTCGATAGAACTTGAG 729
>miR396b-5p	Score: 2.2	AT3G14110.2
Query: 1 TTCCACAGCTTTCTTGAACTT 21
|||||*||||*|||||||||:
Sbjct: 880 AAGGTTTCGATAGAACTTGAG 860
>miR396b-5p	Score: 2.2	AT3G14110.3
Query: 1 TTCCACAGCTTTCTTGAACTT 21
|||||*||||*|||||||||:
Sbjct: 783 AAGGTTTCGATAGAACTTGAG 763
>miR396b-5p	Score: 2.5	AT5G61440.1
Query: 1 TTCCACAGCTTTCTTGAACTT 21
*||||**||||||||||||||
Sbjct: 728 TAGGTTGCGAAAGAACTTGAA 708
>miR396b-5p	Score: 2.5	AT3G16890.1
Query: 1 TTCCACAGCTTTCTTGAACTT 21
||||*||||:|||||:|*|||
Sbjct: 1758 AAGGAGTCGGAAGAATTGGAA 1738
>miR396b-5p	Score: 2.5	AT3G19040.1
Query: 1 TTCCACAGCTTTCTTGAACTT 21
*||||||||:||||||||***
Sbjct: 1453 TAGGTGTCGGAAGAACTTTCC 1433
>miR396b-5p	Score: 2.0	AT3G19400.2
Query: 1 TTCCACAGCTTTCTTGAACTT 21
||||||||*||:|||||*|||
Sbjct: 499 AAGGTGTCAAAGGAACTAGAA 479
>miR396b-5p	Score: 2.0	AT3G19400.1
Query: 1 TTCCACAGCTTTCTTGAACTT 21
||||||||*||:|||||*|||
Sbjct: 499 AAGGTGTCAAAGGAACTAGAA 479
>miR396b-5p	Score: 2.5	AT1G53910.2
Query: 1 TTCCACAGCTTTCTTGAAC-TT 21
||||*|||||*||||||||*||
Sbjct: 607 AAGGAGTCGACAGAACTTGCAA 586
>miR396b-5p	Score: 2.5	AT1G53910.1
Query: 1 TTCCACAGCTTTCTTGAAC-TT 21
||||*|||||*||||||||*||
Sbjct: 607 AAGGAGTCGACAGAACTTGCAA 586
>miR396b-5p	Score: 2.5	AT1G53910.3
Query: 1 TTCCACAGCTTTCTTGAAC-TT 21
||||*|||||*||||||||*||
Sbjct: 601 AAGGAGTCGACAGAACTTGCAA 580
>miR396b-3p	Score: 2.5	AT1G58060.1
Query: 1 GCTCAAGAAAGCTGTGGGAAA 21
||||||||||||||:|:***|
Sbjct: 3501 CGAGTTCTTTCGACGCTAGCT 3481
>miR396b-3p	Score: 1.2	AT5G35407.1
Query: 1 GCTCAAGAAAGCTGTGGGAAA 21
|*|||||||||||||||:|||
Sbjct: 29 CAAGTTCTTTCGACACCTTTT 9
>miR396b-3p	Score: 2.5	AT3G54280.1
Query: 1 GCTCAAGAAAGCTGTGGGAAA 21
||||||*|||:||:|||*|||
Sbjct: 1051 CGAGTTGTTTTGATACC-TTT 1032
>miR396b-3p	Score: 2.5	AT3G54280.2
Query: 1 GCTCAAGAAAGCTGTGGGAAA 21
||||||*|||:||:|||*|||
Sbjct: 1144 CGAGTTGTTTTGATACC-TTT 1125
>miR396b-3p	Score: 2.5	AT2G03240.1
Query: 1 GCTCAAGAAAGCTGTGGGAAA 21
:|:|||||||*||||||:*||
Sbjct: 1281 TGGGTTCTTTGGACACCTCTT 1261
>miR396b-3p	Score: 2.0	AT2G03250.1
Query: 1 GCTCAAGAAAGCTGTGGGAAA 21
:|:|||||||*||||||:|||
Sbjct: 1086 TGGGTTCTTTGGACACCTTTT 1066
>miR396b-3p	Score: 1.8	AT2G10606.1
Query: 1 GCTCAAGAAAGCTGTGGGA-AA 21
|*|||||||||||||||:|*||
Sbjct: 29 CAAGTTCTTTCGACACCTTCTT 8
>MIR401	Score: 2.0	AT1G58290.1
Query: 1 AGCTTTTGCTCCAAAATGTC-TCCT 24
|||||||*||||||||||||*|*||
Sbjct: 1750 TCGAAAAGGAGGTTTTACAGAAAGA 1726
>MIR401	Score: 0.0	AT5G28076.1
Query: 1 AGCTTTTGCTCCAAAATGTCTCCT 24
||||||||||||||||||||||||
Sbjct: 907 TCGAAAACGAGGTTTTACAGAGGA 884
>MIR401	Score: 1.0	AT3G30418.1
Query: 1 AGCTTTTGCTCCAAAATGTCTCCT 24
||*|||||||||||||||||||||
Sbjct: 33 TCTAAAACGAGGTTTTACAGAGGA 10
>MIR401	Score: 1.0	AT3G30716.1
Query: 1 AGCTTTTGCTCCAAAATGTCTCCT 24
|||||||||||*||||||||||||
Sbjct: 2092 TCGAAAACGAGATTTTACAGAGGA 2069
>MIR401	Score: 0.0	AT3G30763.1
Query: 1 AGCTTTTGCTCCAAAATGTCTCCT 24
||||||||||||||||||||||||
Sbjct: 2774 TCGAAAACGAGGTTTTACAGAGGA 2751
>MIR401	Score: 0.0	AT5G28865.1
Query: 1 AGCTTTTGCTCCAAAATGTCTCCT 24
||||||||||||||||||||||||
Sbjct: 4590 TCGAAAACGAGGTTTTACAGAGGA 4567
>MIR401	Score: 1.0	AT5G29890.2
Query: 1 AGCTTTTGCTCCAAAATGTCTCCT 24
||*|||||||||||||||||||||
Sbjct: 852 TCAAAAACGAGGTTTTACAGAGGA 829
>MIR401	Score: 0.5	AT5G30060.1
Query: 1 AGCTTTTGCTCCAAAATGTCTCCT 24
|||||||||||||||||||||*||
Sbjct: 1853 TCGAAAACGAGGTTTTACAGAAGA 1830
>MIR401	Score: 0.0	AT5G30269.1
Query: 1 AGCTTTTGCTCCAAAATGTCTCCT 24
||||||||||||||||||||||||
Sbjct: 8856 TCGAAAACGAGGTTTTACAGAGGA 8833
>MIR401	Score: 0.0	AT5G30269.1
Query: 1 AGCTTTTGCTCCAAAATGTCTCCT 24
||||||||||||||||||||||||
Sbjct: 3343 TCGAAAACGAGGTTTTACAGAGGA 3320
>MIR401	Score: 0.0	AT3G32902.1
Query: 1 AGCTTTTGCTCCAAAATGTCTCCT 24
||||||||||||||||||||||||
Sbjct: 312 TCGAAAACGAGGTTTTACAGAGGA 289
>MIR401	Score: 0.0	AT3G33181.1
Query: 1 AGCTTTTGCTCCAAAATGTCTCCT 24
||||||||||||||||||||||||
Sbjct: 919 TCGAAAACGAGGTTTTACAGAGGA 896
>MIR401	Score: 0.5	AT5G32627.1
Query: 1 AGCTTTTGCTCCAAAATGTCTCCT 24
||||:|||||||||||||||||||
Sbjct: 1779 TCGAGAACGAGGTTTTACAGAGGA 1756
>MIR401	Score: 0.5	AT5G32628.1
Query: 1 AGCTTTTGCTCCAAAATGTCTCCT 24
||||:|||||||||||||||||||
Sbjct: 1098 TCGAGAACGAGGTTTTACAGAGGA 1075
>MIR401	Score: 0.5	AT3G42350.1
Query: 1 AGCTTTTGCTCCAAAATGTCTCCT 24
||||:|||||||||||||||||||
Sbjct: 312 TCGAGAACGAGGTTTTACAGAGGA 289
>MIR401	Score: 0.0	AT3G42350.1
Query: 1 AGCTTTTGCTCCAAAATGTCTCCT 24
||||||||||||||||||||||||
Sbjct: 33 TCGAAAACGAGGTTTTACAGAGGA 10
>MIR401	Score: 0.0	AT5G34665.1
Query: 1 AGCTTTTGCTCCAAAATGTCTCCT 24
||||||||||||||||||||||||
Sbjct: 33 TCGAAAACGAGGTTTTACAGAGGA 10
>MIR401	Score: 0.0	AT2G06095.1
Query: 1 AGCTTTTGCTCCAAAATGTCTCCT 24
||||||||||||||||||||||||
Sbjct: 371 TCGAAAACGAGGTTTTACAGAGGA 348
>MIR401	Score: 0.5	AT2G06902.1
Query: 1 AGCTTTTGCTCCAAAATGTCTCCT 24
||||||||||||||||||||||*|
Sbjct: 1071 TCGAAAACGAGGTTTTACAGAGTA 1048
>MIR401	Score: 0.5	AT2G07791.1
Query: 1 AGCTTTTGCTCCAAAATGTCTCCT 24
|:||||||||||||||||||||||
Sbjct: 2373 TTGAAAACGAGGTTTTACAGAGGA 2350
>MIR401	Score: 0.0	AT1G35970.1
Query: 1 AGCTTTTGCTCCAAAATGTCTCCT 24
||||||||||||||||||||||||
Sbjct: 27 TCGAAAACGAGGTTTTACAGAGGA 4
>MIR401	Score: 0.0	AT1G36130.1
Query: 1 AGCTTTTGCTCCAAAATGTCTCCT 24
||||||||||||||||||||||||
Sbjct: 4113 TCGAAAACGAGGTTTTACAGAGGA 4090
>MIR401	Score: 1.0	AT2G11030.1
Query: 1 AGCTTTTGCTCCAAAATGTCTCCT 24
||*|||||||||||||||||||||
Sbjct: 3703 TCCAAAACGAGGTTTTACAGAGGA 3680
>MIR401	Score: 1.0	AT2G11220.1
Query: 1 AGCTTTTGCTCCAAAATGTCTCCT 24
||*|||||||||||||||||||||
Sbjct: 1476 TCTAAAACGAGGTTTTACAGAGGA 1453
>MIR401	Score: 1.5	AT2G11230.1
Query: 1 AGCTTTTGCTCCAAAATGTCTCCT 24
|||||||||||*||||||||||*|
Sbjct: 4321 TCGAAAACGAGCTTTTACAGAGAA 4298
>MIR401	Score: 1.5	AT2G12780.1
Query: 1 AGCTTTTGCTCCAAAATGTCTCCT 24
||||||||*||||||||||||*||
Sbjct: 195 TCGAAAACAAGGTTTTACAGAAGA 172
>MIR401	Score: 1.5	AT1G42140.1
Query: 1 AGCTTTTGCTCCAAAATGTCTCCT 24
||*|:|||||||||||||||||||
Sbjct: 4413 TCTAGAACGAGGTTTTACAGAGGA 4390
>MIR401	Score: 2.0	AT4G05635.1
Query: 1 AGCTTTTGCTCCAAAATGTCTCCT 24
|*||||:||||||||||||||*||
Sbjct: 4391 TAGAAAGCGAGGTTTTACAGAAGA 4368
>MIR401	Score: 1.0	AT4G05635.1
Query: 1 AGCTTTTGCTCCAAAATGTCTCCT 24
|||||||:|||||||||||||*||
Sbjct: 555 TCGAAAATGAGGTTTTACAGAAGA 532
>MIR401	Score: 1.0	AT4G06499.1
Query: 1 AGCTTTTGCTCCAAAATGTCTCCT 24
||||:|||||||||||||||||*|
Sbjct: 1988 TCGAGAACGAGGTTTTACAGAGAA 1965
>MIR401	Score: 0.0	AT4G06581.1
Query: 1 AGCTTTTGCTCCAAAATGTCTCCT 24
||||||||||||||||||||||||
Sbjct: 4057 TCGAAAACGAGGTTTTACAGAGGA 4034
>MIR401	Score: 0.0	AT4G06581.1
Query: 1 AGCTTTTGCTCCAAAATGTCTCCT 24
||||||||||||||||||||||||
Sbjct: 33 TCGAAAACGAGGTTTTACAGAGGA 10
>MIR401	Score: 0.0	AT4G06644.1
Query: 1 AGCTTTTGCTCCAAAATGTCTCCT 24
||||||||||||||||||||||||
Sbjct: 3979 TCGAAAACGAGGTTTTACAGAGGA 3956
>MIR401	Score: 2.2	AT5G65500.1
Query: 1 AGCTTTTGCTCCAAAATGTCTCCT 24
|:||||||||||||||*|:|||*|
Sbjct: 1470 TTGAAAACGAGGTTTT-CGGAGTA 1448
>MIR401	Score: 1.0	AT4G08103.1
Query: 1 AGCTTTTGCTCCAAAATGTCTCCT 24
||*|||||||||||||||||||||
Sbjct: 2869 TCAAAAACGAGGTTTTACAGAGGA 2846
>miR167a-3p	Score: 2.5	AT1G79470.1
Query: 1 GATCATGTTCGCAGTTTCACC 21
*|:||:||||:||||:|||||
Sbjct: 894 GTGGTGCAAGTGTCAGAGTGG 874
>miR167a-3p	Score: 2.5	AT1G31173.1
Query: 1 GATCATGTTCGCAGTTTCACC 21
|||||||:|*||||:||||*|
Sbjct: 210 CTAGTACGACCGTCGAAGTCG 190
>miR167a-3p	Score: 2.5	AT5G67570.1
Query: 1 GATCATGTTCGCAGTTTC-ACC 21
*|||||||||||||||:|*|**
Sbjct: 1566 GTAGTACAAGCGTCAAGGATAT 1545
>miR167a-3p	Score: 2.5	AT3G22886.1
Query: 1 GATCATGTTCGCAGTTTCACC 21
|||||||:|*||||:||||*|
Sbjct: 88 CTAGTACGACCGTCGAAGTAG 68
>miR167a-5p	Score: 2.5	AT5G37020.1
Query: 1 TGAAGCTGCCAGCATGATCTA 21
**|||||||||||*|||||||
Sbjct: 2390 TGTTCGACGGTCGGACTAGAT 2370
>miR167a-5p	Score: 2.5	AT5G37020.2
Query: 1 TGAAGCTGCCAGCATGATCTA 21
**|||||||||||*|||||||
Sbjct: 2390 TGTTCGACGGTCGGACTAGAT 2370
>miR167a-5p	Score: 2.2	AT5G41300.1
Query: 1 TGAAGCTGCCAGCATGATCTA 21
::||||||||||*||||||*|
Sbjct: 849 GTTTCGACGGTCTTACTAG-T 830
>miR167a-5p	Score: 1.2	AT3G04765.1
Query: 1 TGAAGCTGCCAGCATGATCTA 21
||||:||:|||||||||:|||
Sbjct: 150 ACTTTGATGGTCGTACTGGAT 130
>miR167a-5p	Score: 2.0	AT3G22886.1
Query: 1 TGAAGCTGCCAGCATGATCTA 21
||||:||||*|:|||||||||
Sbjct: 170 ACTTTGACGCTTGTACTAGAT 150
>miR160c-3p	Score: 2.5	AT5G35073.1
Query: 1 GCGTACAAGGAGTCAAGCATG 21
*||||||||||*||||||*|*
Sbjct: 248 GGCATGTTCCTGAGTTCGAAA 228
>miR160c-3p	Score: 1.8	AT4G33300.2
Query: 1 GCGTACAAGGAGTCAAGCATG 21
||||||||:|||:|||||*:|
Sbjct: 1817 CGCATGTTTCTCGGTTCG-GC 1798
>miR160c-3p	Score: 1.8	AT4G33300.1
Query: 1 GCGTACAAGGAGTCAAGCATG 21
||||||||:|||:|||||*:|
Sbjct: 1817 CGCATGTTTCTCGGTTCG-GC 1798
>miR160c-3p	Score: 2.5	AT3G03940.1
Query: 1 GCGTACAAGGAGTCAAGCATG 21
|*|||||||:||||||||*|*
Sbjct: 2252 CCCATGTTCTTCAGTTCG-AG 2233
